# Supplementary material for: Light prevents pathogen-induced aqueous microenvironments via potentiation of salicylic acid signaling
Source: Nat Commun. 2023 Feb 9;14:713. doi: 10.1038/s41467-023-36382-7 (PMC9911384; doi:10.1038/s41467-023-36382-7)
Supplement: Supplementary file 3 — Source Data [file 41467_2023_36382_MOESM3_ESM.xlsx]

## Sheet: Figure 1
Figure 1b, 1c, 1d, 1e, 1f, 1g
Figure 1b						Figure 1c						Figure 1d							Figure 1e						Figure 1f									Figure 1g
	Bacterial titer (CFU/cm2)		Light regime	Replicate			Bacterial titer (CFU/cm2)		Light regime	Replicate			Time	RLU	Std.dev.	Treatment	Light regime			Treatment	Light regime	Total RLU	Replicate			Treatment	Light regime	FRK1 (Ct)	ACT2 (Ct)	Normalized relative expression	Biological replicate	Technical replicate			Treatment	Light regime	WRKY29 (Ct)	ACT2 (Ct)	Normalized relative expression	Biological replicate	Technical replicate
	6.80698	6.80698	LL	1			3.80405		LL	1			0	227.111	53.8179	Control	LL			Control	LL	2.329	1			Control	LL	19.1	18.61	27.72	1	1			Control	LL	19.58	18.61	61.11	1	1
	6.44775	6.44775	LL	1			3.91373		LL	1			2	40.7778	22.2305	Control	LL			Control	LL	2.196	1			Control	LL	19	18.31		1	2			Control	LL	19.48	18.31		1	2
	6.86201	6.86201	LL	1			3.6127		LL	1			4	37.2222	25.2179	Control	LL			Control	LL	2.209	1			Control	LL	19.03	18.36		1	3			Control	LL	19.2	18.36		1	3
	6.57658	6.57658	LL	2			3.31454		LL	2			6	38.5556	27.6727	Control	LL			Control	LL	2.091	2			Control	LL	19.11	18.55	195.36	2	1			Control	LL	20.21	18.55	266.87	2	1
	6.22247	6.22247	LL	2			3.47415		LL	2			8	33.6667	29.5931	Control	LL			Control	LL	2.053	2			Control	LL	19.39	18.14		2	2			Control	LL	20.05	18.14		2	2
	6.50645	6.50645	LL	2			4.22774		LL	2			10	36.4444	27.1667	Control	LL			Control	LL	2.165	2			Control	LL	19.17	18.75		2	3			Control	LL	20.28	18.75		2	3
	5.75469	5.75469	LL	3			4.29317		LL	3			12	33	21.0891	Control	LL			Control	LL	2.313	3			Control	LL	18.05	17.98	265.64	3	1			Control	LL	18.32	17.98	456.14	3	1
	5.51236	5.51236	LL	3			4.39676		LL	3			14	30.3333	14.1598	Control	LL			Control	LL	5.956	3			Control	LL	18.01	18.79		3	2			Control	LL	19.21	18.79		3	2
	6.33742	6.33742	LL	3			3.84569		LL	3			16	28.3333	13.8474	Control	LL			Control	LL	2.274	3			Control	LL	18.4	18.4		3	3			Control	LL	18.33	18.4		3	3
	7.53583	7.53583	LD	1			3.88734		LD	1			18	30.4444	8.57483	Control	LL			Control	LD	2.042	1			Control	LD	27.6	21.9	1	1	1			Control	LD	28.64	21.9	1	1	1
	7.5951	7.5951	LD	1			4.76367		LD	1			20	30.7778	11.8192	Control	LL			Control	LD	1.932	1			Control	LD	27.31	21.57		1	2			Control	LD	29.05	21.57		1	2
	7.36345	7.36345	LD	1			4.45738		LD	1			22	28.7778	9.25713	Control	LL			Control	LD	1.939	1			Control	LD	27.13	22.04		1	3			Control	LD	28.6	22.04		1	3
	7.45482	7.45482	LD	2			3.22774		LD	2			24	28.4444	6.76593	Control	LL			Control	LD	1.993	2			Control	LD	26.57	18.29	1	2	1			Control	LD	28.17	18.29	1	2	1
	7.22774	7.22774	LD	2			3.03113		LD	2			26	26.4444	7.28202	Control	LL			Control	LD	1.905	2			Control	LD	26.69	18.27		2	2			Control	LD	28.07	18.27		2	2
	6.86593	6.86593	LD	2			2.74535		LD	2			28	23	8.67468	Control	LL			Control	LD	1.951	2			Control	LD	26.85	18.49		2	3			Control	LD	28.09	18.49		2	3
	6.77841	6.77841	LD	3			3.77174		LD	3			30	25.8889	4.8074	Control	LL			Control	LD	2.052	3			Control	LD	26.63	19.24	1	3	1			Control	LD	27.82	19.24	1	3	1
	7.52229	7.52229	LD	3			4.09509		LD	3			32	26.5556	5.96052	Control	LL			Control	LD	2.353	3			Control	LD	26.92	19.23		3	2			Control	LD	28.73	19.23		3	2
	7.58061	7.58061	LD	3			3.51236		LD	3			34	23.5556	10.8641	Control	LL			Control	LD	2.366	3			Control	LD	26.86	18.49		3	3			Control	LD	27.6	18.49		3	3
	8.02098	8.02098	DD	1			5.87518		DD	1			36	24.7778	8.16667	Control	LL			Control	DD	1.57	1			Control	DD	31.83	20.01	0.01	1	1			Control	DD	29.59	20.01	0.17	1	1
	7.8238	7.8238	DD	1			5.11214		DD	1			38	28.4444	9.22105	Control	LL			Control	DD	1.611	1			Control	DD	31.13	20.13		1	2			Control	DD	29.56	20.13		1	2
	7.7836	7.7836	DD	1			5.19017		DD	1			40	20.1111	7.75314	Control	LL			Control	DD	1.478	1			Control	DD	32.34	20.06		1	3			Control	DD	29.47	20.06		1	3
	7.86251	7.86251	DD	2			3.74535		DD	2			42	23.8889	6.11237	Control	LL			Control	DD	1.574	2			Control	DD	33.02	20.49	0.06	2	1			Control	DD	32.59	20.49	0.29	2	1
	8.03512	8.03512	DD	2			3.7301		DD	2			44	24.4444	12.4811	Control	LL			Control	DD	1.519	2			Control	DD	32.35	19.82		2	2			Control	DD	30.95	19.82		2	2
	7.88852	7.88852	DD	2			3.77174		DD	2			46	23.5556	9.82486	Control	LL			Control	DD	1.439	2			Control	DD	32.17	20.13		2	3			Control	DD	31.44	20.13		2	3
	6.57895	6.57895	DD	3			4.57424		DD	3			48	28.8889	14.0218	Control	LL			Control	DD	1.527	3			Control	DD	30.14	17.75	0.04	3	1			Control	DD	28.41	17.75	0.31	3	1
	6.94604	6.94604	DD	3			5.00066		DD	3			50	27.6667	4.71699	Control	LL			Control	DD	1.519	3			Control	DD	30.21	17.62		3	2			Control	DD	28.92	17.62		3	2
	6.53133	6.53133	DD	3			5.20542		DD	3			52	24.8889	12.1701	Control	LL			Control	DD	1.543	3			Control	DD	30.42	18.43		3	3			Control	DD	28.68	18.43		3	3
													54	27.2222	8.28821	Control	LL			flg22	LL	50.815	1			flg22	LL	21.41	20.97	12.21	1	1			flg22	LL	22.15	20.97	39.12	1	1
	p-value						p-value						56	22.6667	9.5	Control	LL			flg22	LL	36.026	1			flg22	LL	22.56	19.87		1	2			flg22	LL	22.12	19.87		1	2
	LD vs. DD	0.729889					LD vs. DD	0.008892					58	23.8889	7.27056	Control	LL			flg22	LL	36.987	1			flg22	LL	23.04	20.47		1	3			flg22	LL	21.95	20.47		1	3
	LL vs. DD	8.39e-05					LL vs. DD	0.029414					60	21.1111	6.31357	Control	LL			flg22	LL	51.098	2			flg22	LL	20.03	18.17	82.32	2	1			flg22	LL	20.23	18.17	94.57	2	1
	LL vs. LD	0.0005709					LL vs. LD	0.861905					62	29.4444	13.0969	Control	LL			flg22	LL	61.111	2			flg22	LL	20.23	18.25		2	2			flg22	LL	23.29	18.25		2	2
													64	21.2222	6.13958	Control	LL			flg22	LL	20.895	2			flg22	LL	20.29	18.16		2	3			flg22	LL	20.65	18.16		2	3
													66	24.4444	13.8934	Control	LL			flg22	LL	64.839	3			flg22	LL	22.13	18.18	48.73	3	1			flg22	LL	20.41	18.18	139.42	3	1
													68	31.3333	12.6293	Control	LL			flg22	LL	46.721	3			flg22	LL	20.38	19.03		3	2			flg22	LL	21.01	19.03		3	2
													70	25	11.6619	Control	LL			flg22	LL	49.152	3			flg22	LL	20.29	18.96		3	3			flg22	LL	20.57	18.96		3	3
													72	24.3333	11.8322	Control	LL			flg22	LD	8.934	1			flg22	LD	27.15	28.04	65.79	1	1			flg22	LD	27.58	28.04	162.77	1	1
													74	27.5556	9.1939	Control	LL			flg22	LD	4.338	1			flg22	LD	27.12	27.15		1	2			flg22	LD	26.76	27.15		1	2
													76	23.3333	11.0114	Control	LL			flg22	LD	11.911	1			flg22	LD	26.67	27.34		1	3			flg22	LD	26.93	27.34		1	3
													78	24.4444	14.5182	Control	LL			flg22	LD	13.696	2			flg22	LD	21.24	22.12	306.55	2	1			flg22	LD	21.56	22.12	550.02	2	1
													80	21.5556	9.01542	Control	LL			flg22	LD	18.067	2			flg22	LD	21.55	21.13		2	2			flg22	LD	22.27	21.13		2	2
													82	22.8889	10.9823	Control	LL			flg22	LD	11.836	2			flg22	LD	22.23	21.49		2	3			flg22	LD	22.88	21.49		2	3
													84	20.3333	11.2694	Control	LL			flg22	LD	10.85	3			flg22	LD	17.31	17.98	333.14	3	1			flg22	LD	19.06	17.98	163.52	3	1
													86	24.8889	10.7755	Control	LL			flg22	LD	11.705	3			flg22	LD	17.42	18.32		3	2			flg22	LD	19.3	18.32		3	2
													88	21.4444	7.48517	Control	LL			flg22	LD	10.119	3			flg22	LD	17.38	17.5		3	3			flg22	LD	20.57	17.5		3	3
													90	23.6667	8.77496	Control	LL			flg22	DD	7.261	1			flg22	DD	23.03	18.07	1.46	1	1			flg22	DD	25.11	18.07	0.84	1	1
													92	24.5556	14.3798	Control	LL			flg22	DD	3.599	1			flg22	DD	22.99	17.88		1	2			flg22	DD	25.19	17.88		1	2
													94	24.4444	12.8366	Control	LL			flg22	DD	3.052	1			flg22	DD	22.96	18.13		1	3			flg22	DD	25.3	18.13		1	3
													96	22.7778	7.51295	Control	LL			flg22	DD	6.785	2			flg22	DD	28.49	21.58	4.26	2	1			flg22	DD	29.54	21.58	3.56	2	1
													98	25.6667	19.2159	Control	LL			flg22	DD	4.528	2			flg22	DD	28.39	22.68		2	2			flg22	DD	30.46	22.68		2	2
													100	21.2222	16.3231	Control	LL			flg22	DD	3.407	2			flg22	DD	28.25	22.08		2	3			flg22	DD	30.12	22.08		2	3
													102	26.4444	18.3174	Control	LL			flg22	DD	1.911	3			flg22	DD	24.36	18.92	3.17	3	1			flg22	DD	26.94	18.92	1.66	3	1
													104	23.5556	12.0012	Control	LL			flg22	DD	2.837	3			flg22	DD	25.27	18.44		3	2			flg22	DD	26.68	18.44		3	2
													106	27	22.5	Control	LL			flg22	DD	3.856	3			flg22	DD	24.54	18.36		3	3			flg22	DD	27.1	18.36		3	3
													108	25.3333	14.1244	Control	LL
													110	25.4444	15.2078	Control	LL			p-value						p-value									p-value
													112	24.6667	11.1803	Control	LL			Control; LL vs. LD	0.2536					Control vs. flg22; LL	0.1919								Control vs. flg22; LL	0.2214
													114	25.3333	15.5161	Control	LL			Control; LL vs. DD	0.0115					Control vs. flg22; LD	0.0512								Control vs. flg22; LD	0.0869
													116	30.3333	25.7148	Control	LL			Control; LD vs. DD	0.296					Control vs. flg22; DD	0.0229								Control vs. flg22; DD	0.0941
													118	26.3333	18.3507	Control	LL			flg22; LL vs. LD	<0.0001
													120	29.3333	15.5242	Control	LL			flg22; LL vs. DD	<0.0001
													122	25.7778	17.5412	Control	LL			flg22; LD vs. DD	0.1715
													124	26.1111	15.1777	Control	LL
													126	29.3333	21.8918	Control	LL
													128	28.2222	19.1949	Control	LL
													130	26.6667	20.0062	Control	LL
													132	24.6667	18.0416	Control	LL
													134	28	15.1162	Control	LL
													136	27.7778	14.0693	Control	LL
													138	27.7778	19.7407	Control	LL
													140	24.2222	19.5306	Control	LL
													142	27.6667	15.7162	Control	LL
													144	27.3333	22.3103	Control	LL
													146	26.3333	28.1203	Control	LL
													148	31.2222	22.8516	Control	LL
													150	28	32.5192	Control	LL
													152	31.1111	32.2779	Control	LL
													154	28	20.8926	Control	LL
													156	27.1111	16.9296	Control	LL
													158	23.5556	17.2562	Control	LL
													160	28	25	Control	LL
													162	22.4444	19.9819	Control	LL
													164	28.4444	24.8853	Control	LL
													166	27.8889	22.674	Control	LL
													168	22.6667	18.9407	Control	LL
													170	23.6667	18.8016	Control	LL
													172	30.3333	24.3772	Control	LL
													174	30.1111	21.3509	Control	LL
													176	35.8889	24.2768	Control	LL
													178	33.1111	28.2951	Control	LL
													0	165	18.0762	Control	LD
													2	63.1111	12.1906	Control	LD
													4	36	5.14782	Control	LD
													6	29.7778	6.09872	Control	LD
													8	25.2222	5.44926	Control	LD
													10	27.8889	5.44161	Control	LD
													12	28.4444	5.36449	Control	LD
													14	24.8889	5.75423	Control	LD
													16	27	4.94975	Control	LD
													18	27.2222	2.68225	Control	LD
													20	24.5556	8.3083	Control	LD
													22	23.3333	4.41588	Control	LD
													24	23.3333	5.07445	Control	LD
													26	24.8889	6.27384	Control	LD
													28	21.3333	5.40833	Control	LD
													30	22.7778	3.63242	Control	LD
													32	22.4444	8.11035	Control	LD
													34	24.2222	4.43784	Control	LD
													36	23.4444	4.24591	Control	LD
													38	22.1111	2.14735	Control	LD
													40	18.6667	4.7697	Control	LD
													42	19.6667	5.31507	Control	LD
													44	23.6667	6.36396	Control	LD
													46	21.3333	8.26136	Control	LD
													48	22.8889	5.75423	Control	LD
													50	22.1111	5.34894	Control	LD
													52	21.6667	7.24569	Control	LD
													54	21.6667	4.58258	Control	LD
													56	22.1111	4.10623	Control	LD
													58	22.2222	3.52767	Control	LD
													60	18.1111	4.72875	Control	LD
													62	18.3333	8.03119	Control	LD
													64	24	6.67083	Control	LD
													66	17.5556	5.31769	Control	LD
													68	18	5.40833	Control	LD
													70	20.5556	6.14636	Control	LD
													72	21.5556	8.94582	Control	LD
													74	26.1111	8.70983	Control	LD
													76	21	6.9282	Control	LD
													78	19.6667	6.74537	Control	LD
													80	16.2222	6.11919	Control	LD
													82	17.8889	4.62181	Control	LD
													84	18.5556	6.54047	Control	LD
													86	19.2222	8.25799	Control	LD
													88	19.5556	6.0231	Control	LD
													90	20.1111	6.00925	Control	LD
													92	17	6.55744	Control	LD
													94	20.6667	7.4162	Control	LD
													96	18.3333	5.76628	Control	LD
													98	19.8889	4.01386	Control	LD
													100	12.5556	5.29413	Control	LD
													102	20.4444	3.71184	Control	LD
													104	20.1111	4.62181	Control	LD
													106	16.5556	3.67801	Control	LD
													108	17.5556	5.76869	Control	LD
													110	19.7778	6.32016	Control	LD
													112	18.6667	6.16441	Control	LD
													114	19.3333	6	Control	LD
													116	19.6667	5.85235	Control	LD
													118	18.7778	2.33333	Control	LD
													120	23.8889	7.60665	Control	LD
													122	19.7778	9.09365	Control	LD
													124	20.6667	7.17635	Control	LD
													126	17.8889	3.91933	Control	LD
													128	21	3.24037	Control	LD
													130	19.4444	8.14112	Control	LD
													132	20.8889	6.52772	Control	LD
													134	19.5556	5.41089	Control	LD
													136	18.5556	4.03457	Control	LD
													138	15.4444	5.68135	Control	LD
													140	15.3333	4.12311	Control	LD
													142	17.8889	4.07567	Control	LD
													144	23.1111	7.25335	Control	LD
													146	20.4444	6.76593	Control	LD
													148	18.7778	4.86769	Control	LD
													150	19.8889	6.29374	Control	LD
													152	17	2.44949	Control	LD
													154	18.7778	5.65194	Control	LD
													156	20.8889	8.02254	Control	LD
													158	16.7778	6.15991	Control	LD
													160	24.2222	5.93249	Control	LD
													162	20	4.58258	Control	LD
													164	18.8889	3.55121	Control	LD
													166	16	3.96863	Control	LD
													168	17.7778	7.67753	Control	LD
													170	19.3333	4.66369	Control	LD
													172	21.1111	6.41179	Control	LD
													174	19.4444	4.44722	Control	LD
													176	17.3333	5.67891	Control	LD
													178	20.3333	4.71699	Control	LD
													0	89.8889	17.8146	Control	DD
													2	34.8889	3.55121	Control	DD
													4	22.5556	3.43188	Control	DD
													6	21.3333	2.34521	Control	DD
													8	17.3333	7.14143	Control	DD
													10	20.8889	4.22624	Control	DD
													12	13	4	Control	DD
													14	14.7778	3.19287	Control	DD
													16	15.8889	4.83333	Control	DD
													18	14.3333	3.64005	Control	DD
													20	19.3333	3.64005	Control	DD
													22	15.7778	3.66667	Control	DD
													24	19.8889	5.57773	Control	DD
													26	14.1111	3.33333	Control	DD
													28	14.5556	2.18581	Control	DD
													30	16.8889	5.84047	Control	DD
													32	14.2222	4.60374	Control	DD
													34	17	4.06202	Control	DD
													36	16.5556	5.10174	Control	DD
													38	11.7778	3.99305	Control	DD
													40	15.1111	1.90029	Control	DD
													42	18.8889	3.68932	Control	DD
													44	15.3333	4.24264	Control	DD
													46	15.6667	3.74166	Control	DD
													48	17.6667	2.91548	Control	DD
													50	16.4444	4.41902	Control	DD
													52	15.5556	4.58561	Control	DD
													54	18	5.07445	Control	DD
													56	17	4.69042	Control	DD
													58	18.1111	6.27384	Control	DD
													60	16.3333	6.16441	Control	DD
													62	15.4444	7.6176	Control	DD
													64	18.2222	5.62978	Control	DD
													66	14	5	Control	DD
													68	18.3333	5.61249	Control	DD
													70	15	3.1225	Control	DD
													72	14.2222	3.59784	Control	DD
													74	20.3333	5.52268	Control	DD
													76	13.7778	6.32016	Control	DD
													78	14.4444	5.57026	Control	DD
													80	15.1111	5.75423	Control	DD
													82	17.5556	5.15051	Control	DD
													84	16.4444	5.57026	Control	DD
													86	14.6667	5.95819	Control	DD
													88	15.3333	5.3619	Control	DD
													90	17.8889	5.08538	Control	DD
													92	12.8889	4.22624	Control	DD
													94	16.3333	5.80948	Control	DD
													96	11.1111	6.73507	Control	DD
													98	16.1111	4.88478	Control	DD
													100	13.1111	6.43126	Control	DD
													102	16.2222	4.89331	Control	DD
													104	20.3333	5.24404	Control	DD
													106	12.7778	4.91878	Control	DD
													108	17.6667	5.83095	Control	DD
													110	16.4444	5.85472	Control	DD
													112	16	4.38748	Control	DD
													114	15.6667	3.60555	Control	DD
													116	16.2222	3.89801	Control	DD
													118	12.6667	6.32456	Control	DD
													120	14.8889	3.85501	Control	DD
													122	14.1111	4.96096	Control	DD
													124	15.2222	6.45712	Control	DD
													126	19.6667	8.20061	Control	DD
													128	17.2222	3.34581	Control	DD
													130	18.6667	4.5	Control	DD
													132	20	6.16441	Control	DD
													134	15.2222	3.89801	Control	DD
													136	15	4.60977	Control	DD
													138	14.7778	4.94413	Control	DD
													140	14.7778	3.56293	Control	DD
													142	17	5.78792	Control	DD
													144	16.8889	3.37062	Control	DD
													146	13.4444	4.27525	Control	DD
													148	15.5556	4.41902	Control	DD
													150	15.3333	4.3589	Control	DD
													152	14	3.39116	Control	DD
													154	14.2222	2.10819	Control	DD
													156	16.8889	5.75423	Control	DD
													158	13.3333	5	Control	DD
													160	18.6667	6.48074	Control	DD
													162	12.8889	5.94652	Control	DD
													164	14	5.22015	Control	DD
													166	14.8889	4.42844	Control	DD
													168	12.6667	6.67083	Control	DD
													170	15.5556	5.52519	Control	DD
													172	12.2222	2.94863	Control	DD
													174	17.6667	6.7082	Control	DD
													176	17.3333	1.65831	Control	DD
													178	15.5556	4.06544	Control	DD
													0	89.7778	8.67147	flg22	LL
													2	311.667	152.786	flg22	LL
													4	2326.11	1046.18	flg22	LL
													6	3729	1153.62	flg22	LL
													8	4128.78	1209.79	flg22	LL
													10	3981.67	1233.91	flg22	LL
													12	3630.67	1245.66	flg22	LL
													14	3073.44	1197.19	flg22	LL
													16	2417.22	1098.13	flg22	LL
													18	1748	816.816	flg22	LL
													20	1176.67	599.285	flg22	LL
													22	768.889	385.419	flg22	LL
													24	522.111	256.289	flg22	LL
													26	354.778	177.853	flg22	LL
													28	264.222	143.237	flg22	LL
													30	208.333	115.953	flg22	LL
													32	165.111	88.1227	flg22	LL
													34	148	89.8401	flg22	LL
													36	125.444	77.6693	flg22	LL
													38	112.222	67.3494	flg22	LL
													40	105.444	60.3285	flg22	LL
													42	97.5556	49.9728	flg22	LL
													44	88.6667	49.8874	flg22	LL
													46	84	48.7852	flg22	LL
													48	87.4444	49.1811	flg22	LL
													50	87.4444	45.7141	flg22	LL
													52	87.6667	50.6952	flg22	LL
													54	97	50.1199	flg22	LL
													56	99.1111	40.0794	flg22	LL
													58	120.778	43.462	flg22	LL
													60	116.444	49.4498	flg22	LL
													62	134.222	57.9715	flg22	LL
													64	147.444	68.8642	flg22	LL
													66	153.889	70.8086	flg22	LL
													68	167.556	66.9423	flg22	LL
													70	179.889	77.6168	flg22	LL
													72	201.889	88.7277	flg22	LL
													74	196.444	83.7393	flg22	LL
													76	208.778	94.1432	flg22	LL
													78	212.111	91.4432	flg22	LL
													80	235.111	98.2553	flg22	LL
													82	233.778	96.4906	flg22	LL
													84	246.111	136.332	flg22	LL
													86	258.222	133.921	flg22	LL
													88	281.111	146.424	flg22	LL
													90	290.889	155.44	flg22	LL
													92	303.556	159.233	flg22	LL
													94	320.778	164.408	flg22	LL
													96	321	188.899	flg22	LL
													98	325.889	193.092	flg22	LL
													100	312.111	180.986	flg22	LL
													102	327.444	183.789	flg22	LL
													104	315.333	178.133	flg22	LL
													106	322.667	182.673	flg22	LL
													108	321	190.692	flg22	LL
													110	322.889	179.884	flg22	LL
													112	316.889	198.032	flg22	LL
													114	307.222	192.236	flg22	LL
													116	303.111	191.122	flg22	LL
													118	295.444	170.246	flg22	LL
													120	292.667	174.37	flg22	LL
													122	286	180.365	flg22	LL
													124	297	181.159	flg22	LL
													126	308.111	200.483	flg22	LL
													128	297.778	194.281	flg22	LL
													130	286.333	178.343	flg22	LL
													132	284.222	192.259	flg22	LL
													134	277	209.658	flg22	LL
													136	301	203.735	flg22	LL
													138	287.778	193.595	flg22	LL
													140	277	191.915	flg22	LL
													142	286.444	209.059	flg22	LL
													144	286.889	215.773	flg22	LL
													146	292.444	212.534	flg22	LL
													148	280.778	211.563	flg22	LL
													150	292.556	219.212	flg22	LL
													152	289.111	197.24	flg22	LL
													154	286.333	188.104	flg22	LL
													156	296.667	207.064	flg22	LL
													158	306.111	229.302	flg22	LL
													160	320.222	231.482	flg22	LL
													162	289.667	227.339	flg22	LL
													164	288.667	237.75	flg22	LL
													166	260.444	202.467	flg22	LL
													168	260.889	224.941	flg22	LL
													170	270.667	236.854	flg22	LL
													172	248.667	203.166	flg22	LL
													174	254.778	212.546	flg22	LL
													176	242.444	193.076	flg22	LL
													178	239.778	181.288	flg22	LL
													0	123.667	19.6214	flg22	LD
													2	94.6667	70.3011	flg22	LD
													4	436.333	265.156	flg22	LD
													6	1002.78	539.012	flg22	LD
													8	1262.33	631.616	flg22	LD
													10	1282.67	614.537	flg22	LD
													12	1156.89	586.176	flg22	LD
													14	940.889	495.082	flg22	LD
													16	755.333	388.942	flg22	LD
													18	571.889	302.549	flg22	LD
													20	426.444	218.823	flg22	LD
													22	313.556	163.722	flg22	LD
													24	217.333	117.831	flg22	LD
													26	142.889	77.6361	flg22	LD
													28	92.2222	40.5641	flg22	LD
													30	72.7778	34.7339	flg22	LD
													32	47.6667	21.5	flg22	LD
													34	44.4444	13.7396	flg22	LD
													36	40.6667	13.3791	flg22	LD
													38	32.8889	9.08907	flg22	LD
													40	26.7778	6.61018	flg22	LD
													42	27.6667	7.66485	flg22	LD
													44	28.7778	8.62812	flg22	LD
													46	26.4444	5.89727	flg22	LD
													48	27.4444	6.1869	flg22	LD
													50	29.2222	9.20296	flg22	LD
													52	25	4.30116	flg22	LD
													54	24.4444	6.85768	flg22	LD
													56	23.8889	3.82245	flg22	LD
													58	24.7778	4.96935	flg22	LD
													60	23.2222	6.24055	flg22	LD
													62	22.5556	7.36735	flg22	LD
													64	25.4444	5.83333	flg22	LD
													66	29	9.17878	flg22	LD
													68	28.5556	7.28202	flg22	LD
													70	29.2222	8.91316	flg22	LD
													72	27.6667	6.74537	flg22	LD
													74	25	7.63217	flg22	LD
													76	26.3333	6.8374	flg22	LD
													78	26	4.92443	flg22	LD
													80	23.8889	10.694	flg22	LD
													82	27.7778	4.57651	flg22	LD
													84	27.2222	7.87048	flg22	LD
													86	28	6.5	flg22	LD
													88	34.5556	7.60117	flg22	LD
													90	34.7778	7.67753	flg22	LD
													92	25.6667	11.6512	flg22	LD
													94	29.3333	5.3619	flg22	LD
													96	29.3333	6.57647	flg22	LD
													98	30.8889	5.73246	flg22	LD
													100	27.3333	5.31507	flg22	LD
													102	32.2222	4.26549	flg22	LD
													104	33.7778	4.49382	flg22	LD
													106	32.3333	7.10634	flg22	LD
													108	36.8889	15.5197	flg22	LD
													110	31.6667	9.35414	flg22	LD
													112	28	7.29726	flg22	LD
													114	34.1111	6.35304	flg22	LD
													116	31	6.18466	flg22	LD
													118	33.6667	7.10634	flg22	LD
													120	37	5.70088	flg22	LD
													122	34.8889	8.02254	flg22	LD
													124	30.8889	4.22624	flg22	LD
													126	37.5556	11.5446	flg22	LD
													128	36.1111	8.32833	flg22	LD
													130	38.2222	8.87099	flg22	LD
													132	37.4444	13.192	flg22	LD
													134	34.7778	11.914	flg22	LD
													136	33	8.73212	flg22	LD
													138	37	14.089	flg22	LD
													140	38.1111	12.8008	flg22	LD
													142	37	11.1915	flg22	LD
													144	33.4444	10.1132	flg22	LD
													146	35.4444	10.9557	flg22	LD
													148	31.8889	7.25335	flg22	LD
													150	35.2222	6.28048	flg22	LD
													152	41.3333	16.2481	flg22	LD
													154	37.2222	8.84276	flg22	LD
													156	40.2222	10.5093	flg22	LD
													158	34	13.7568	flg22	LD
													160	38.6667	12.4499	flg22	LD
													162	34.8889	10.9023	flg22	LD
													164	39.1111	13.2613	flg22	LD
													166	31.6667	8.8176	flg22	LD
													168	33.3333	11.7154	flg22	LD
													170	38.4444	17.9312	flg22	LD
													172	35.7778	7.20725	flg22	LD
													174	31.5556	7.65034	flg22	LD
													176	36.2222	8.30328	flg22	LD
													178	34.2222	12.153	flg22	LD
													0	68.2222	14.3159	flg22	DD
													2	72.8889	59.8821	flg22	DD
													4	255.444	265.194	flg22	DD
													6	390.333	349.16	flg22	DD
													8	416.333	344.112	flg22	DD
													10	392.778	281.332	flg22	DD
													12	311.889	223.834	flg22	DD
													14	236.444	147.997	flg22	DD
													16	171	106.144	flg22	DD
													18	124	83.2902	flg22	DD
													20	95.4444	64.4091	flg22	DD
													22	68.6667	41.5421	flg22	DD
													24	58	30.5287	flg22	DD
													26	43	19.4229	flg22	DD
													28	32.4444	12.1564	flg22	DD
													30	27.2222	10.4376	flg22	DD
													32	20.3333	4.84768	flg22	DD
													34	21	4.15331	flg22	DD
													36	21.3333	4.38748	flg22	DD
													38	19.5556	5.12619	flg22	DD
													40	15.1111	4.10623	flg22	DD
													42	19	3.60555	flg22	DD
													44	24	5.26783	flg22	DD
													46	17.7778	6.11919	flg22	DD
													48	21.3333	5.07445	flg22	DD
													50	17.8889	3.82245	flg22	DD
													52	17.3333	4.21307	flg22	DD
													54	18.8889	5.46453	flg22	DD
													56	20.6667	4.4441	flg22	DD
													58	17.1111	3.51584	flg22	DD
													60	18.3333	7.03562	flg22	DD
													62	18.8889	6.37268	flg22	DD
													64	15.5556	3.77859	flg22	DD
													66	20.3333	5.22015	flg22	DD
													68	22.5556	6.30696	flg22	DD
													70	19.2222	6.03692	flg22	DD
													72	18.8889	7.28774	flg22	DD
													74	18.6667	4.33013	flg22	DD
													76	18.4444	4.03457	flg22	DD
													78	18.7778	6.62906	flg22	DD
													80	19.4444	7.6176	flg22	DD
													82	18	5.02494	flg22	DD
													84	16.6667	7.34847	flg22	DD
													86	16.4444	4.69338	flg22	DD
													88	17.1111	6.13279	flg22	DD
													90	20.7778	5.09357	flg22	DD
													92	17.7778	4.17665	flg22	DD
													94	20.5556	3.50397	flg22	DD
													96	14.7778	6.49573	flg22	DD
													98	18.5556	5.15051	flg22	DD
													100	15.6667	4.82183	flg22	DD
													102	13.7778	3.92994	flg22	DD
													104	19.6667	5.5	flg22	DD
													106	15.6667	3.90512	flg22	DD
													108	21.1111	5.6001	flg22	DD
													110	14.7778	4.52155	flg22	DD
													112	18.1111	3.33333	flg22	DD
													114	19.4444	5.83333	flg22	DD
													116	15.6667	3.04138	flg22	DD
													118	18.7778	5.09357	flg22	DD
													120	20.5556	4.87625	flg22	DD
													122	17.5556	4.97773	flg22	DD
													124	17.2222	5.11805	flg22	DD
													126	19	4.82183	flg22	DD
													128	21.1111	6.37268	flg22	DD
													130	20	6.06218	flg22	DD
													132	18.2222	5.26255	flg22	DD
													134	17.6667	4.03113	flg22	DD
													136	18.8889	6.25389	flg22	DD
													138	12.1111	3.33333	flg22	DD
													140	14.7778	5.28625	flg22	DD
													142	18.6667	2.44949	flg22	DD
													144	17.1111	3.82245	flg22	DD
													146	16.3333	4.1833	flg22	DD
													148	18.8889	5.53273	flg22	DD
													150	16.6667	4.79583	flg22	DD
													152	21.5556	5.65931	flg22	DD
													154	18	4.89898	flg22	DD
													156	20.6667	5.2915	flg22	DD
													158	18.2222	4.94413	flg22	DD
													160	21.8889	4.83333	flg22	DD
													162	18.8889	5.41859	flg22	DD
													164	17.7778	6.70406	flg22	DD
													166	20.8889	6.47002	flg22	DD
													168	18.4444	3.50397	flg22	DD
													170	18	5.78792	flg22	DD
													172	22.2222	5.06897	flg22	DD
													174	18.1111	6.88194	flg22	DD
													176	22.3333	4.272	flg22	DD
													178	17.6667	4.30116	flg22	DD

## Sheet: Figure 2
Figure 2b, 2c, 2e
Figure 2b						Figure 2c					Figure 2e (top-left)					Figure 2e (top-right)					Figure 2e (bottom-left)					Figure 2e (bottom-right)
	Bacterial titer (CFU/cm2)		Light regime	Replicate			Light regime	Treatment	Stomatal aperture (width/length)			Light regime	Treatment	Stomatal aperture (width/length)			Light regime	Treatment	Stomatal aperture (width/length)			Light regime	Treatment	Stomatal aperture (width/length)			Light regime	Treatment	Stomatal aperture (width/length)
	7.65154	7.65154	LL	1			LL	Control	0.662086			LL	DC3000	0.674727			DD	Mock	0.671435			LD	Mock	0.651118			DD	Mock	0.510595
	7.76269	7.76269	LL	1			LL	Control	0.573257			LL	DC3000	0.622097			DD	Mock	0.441487			LD	Mock	0.703077			DD	Mock	0.550281
	8.09393	8.09393	LL	1			LL	Control	0.593612			LL	DC3000	0.534087			DD	Mock	0.480689			LD	Mock	0.657992			DD	Mock	0.595951
	7.99586	7.99586	LL	2			LL	Control	0.552278			LL	DC3000	0.650502			DD	Mock	0.590673			LD	Mock	0.583949			DD	Mock	0.561679
	8.1549	8.1549	LL	2			LL	Control	0.598332			LL	DC3000	0.597165			DD	Mock	0.469272			LD	Mock	0.599494			DD	Mock	0.580497
	8.21886	8.21886	LL	2			LL	Control	0.615415			LL	DC3000	0.605629			DD	Mock	0.603582			LD	Mock	0.768753			DD	Mock	0.505704
	8.27605	8.27605	LL	3			LL	Control	0.601378			LL	DC3000	0.465068			DD	Mock	0.524184			LD	Mock	0.527624			DD	Mock	0.603997
	8.30696	8.30696	LL	3			LL	Control	0.714044			LL	DC3000	0.510083			DD	Mock	0.448165			LD	Mock	0.529888			DD	Mock	0.538923
	8.27641	8.27641	LL	3			LL	Control	0.69829			LL	DC3000	0.682415			DD	Mock	0.533676			LD	Mock	0.602466			DD	Mock	0.563928
	7.7911	7.7911	LD	1			LL	Control	0.747572			LL	DC3000	0.782021			DD	Mock	0.455962			LD	Mock	0.539103			DD	Mock	0.56822
	7.52214	7.52214	LD	1			LL	Control	0.756704			LL	DC3000	0.583519			DD	Mock	0.632202			LD	Mock	0.511118			DD	Mock	0.448299
	7.66649	7.66649	LD	1			LL	Control	0.46196			LL	DC3000	0.376826			DD	Mock	0.489337			LD	Mock	0.501312			DD	Mock	0.543853
	8.04522	8.04522	LD	2			LL	Control	0.591745			LL	DC3000	0.730426			DD	Mock	0.61239			LD	Mock	0.638808			DD	Mock	0.556748
	7.83682	7.83682	LD	2			LL	Control	0.760119			LL	DC3000	0.589584			DD	Mock	0.51427			LD	Mock	0.566276			DD	Mock	0.556421
	7.98106	7.98106	LD	2			LL	Control	0.573005			LL	DC3000	0.609594			DD	Mock	0.55277			LD	Mock	0.56831			DD	Mock	0.62249
	8.14231	8.14231	LD	3			LL	Control	0.534842			LL	DC3000	0.517025			DD	Mock	0.572345			LD	Mock	0.572618			DD	Mock	0.559918
	8.12484	8.12484	LD	3			LL	Control	0.624216			LL	DC3000	0.419128			DD	Mock	0.60046			LD	Mock	0.594588			DD	Mock	0.652905
	8.02816	8.02816	LD	3			LL	Control	0.588891			LL	DC3000	0.520445			DD	Mock	0.511431			LD	Mock	0.69066			DD	Mock	0.54611
	7.47298	7.47298	DD	1			LL	Control	0.732646			LL	DC3000	0.738563			DD	Mock	0.536789			LD	Mock	0.652425			DD	Mock	0.581219
	7.37562	7.37562	DD	1			LL	Control	0.566032			LL	DC3000	0.573004			DD	Mock	0.574553			LD	Mock	0.506326			DD	Mock	0.602847
	7.45075	7.45075	DD	1			LL	Control	0.66329			LL	DC3000	0.417155			DD	Mock	0.601433			LD	Mock	0.703745			DD	Mock	0.620251
	7.72713	7.72713	DD	2			LL	Control	0.579007			LL	DC3000	0.788839			DD	Mock	0.54797			LD	Mock	0.594357			DD	Mock	0.621844
	7.79517	7.79517	DD	2			LL	Control	0.533816			LL	DC3000	0.616412			DD	Mock	0.477644			LD	Mock	0.537485			DD	Mock	0.503343
	7.76878	7.76878	DD	2			LL	Control	0.726515			LL	DC3000	0.453552			DD	Mock	0.450802			LD	Mock	0.531257			DD	Mock	0.53596
	7.8234	7.8234	DD	3			LL	Control	0.580397			LL	DC3000	0.564658			DD	Mock	0.435698			LD	Mock	0.835904			DD	Mock	0.554338
	7.76878	7.76878	DD	3			LL	Control	0.564677			LL	DC3000	0.760238			DD	Mock	0.575432			LD	Mock	0.585419			DD	Mock	0.577531
	7.35151	7.35151	DD	3			LL	Control	0.558233			LL	DC3000	0.460875			DD	Mock	0.558103			LD	Mock	0.656401			DD	Mock	0.544181
							LL	Control	0.723742			LL	DC3000	0.508206			DD	Mock	0.522502			LD	Mock	0.711996			DD	Mock	0.526322
	p-value						LL	Control	0.599785			LL	DC3000	0.557899			DD	Mock	0.553647			LD	Mock	0.475708			DD	Mock	0.582957
	LD vs. DD	0.02369					LL	Control	0.515696			LL	DC3000	0.491099			DD	Mock	0.462275			LD	Mock	0.578438			DD	Mock	0.554982
	LL vs. DD	0.0003404					LL	Control	0.522609			LL	DC3000	0.508405			DD	Mock	0.491648			LD	Mock	0.72667			DD	Mock	0.590516
	LL vs. LD	0.209926					LL	Control	0.469616			LL	DC3000	0.710232			DD	Mock	0.501215			LD	Mock	0.606405			DD	Mock	0.562047
							LL	Control	0.470759			LL	DC3000	0.693608			DD	Mock	0.544383			LD	Mock	0.689703			DD	Mock	0.530193
							LL	Control	0.488251			LL	DC3000	0.513646			DD	Mock	0.652297			LD	Mock	0.561359			DD	Mock	0.529295
							LL	Control	0.590939			LL	DC3000	0.662608			DD	Mock	0.525641			LD	Mock	0.545484			DD	Mock	0.617444
							LL	Control	0.566667			LL	DC3000	0.789067			DD	Mock	0.456015			LD	Mock	0.650142			DD	Mock	0.530956
							LL	Control	0.520358			LL	DC3000	0.426126			DD	Mock	0.525702			LD	Mock	0.449444			DD	Mock	0.607035
							LL	Control	0.587885			LL	DC3000	0.467738			DD	Mock	0.444903			LD	Mock	0.846587			DD	Mock	0.55743
							LL	Control	0.475989			LL	DC3000	0.573091			DD	Mock	0.546624			LD	Mock	0.661194			DD	Mock	0.486644
							LL	Control	0.489663			LL	DC3000	0.467885			DD	Mock	0.442133			LD	Mock	0.549981			DD	Mock	0.585
							LL	Control	0.457898			LL	DC3000	0.758356			DD	Mock	0.481115			LD	Mock	0.525713			DD	Mock	0.619007
							LL	Control	0.605347			LL	DC3000	0.499112			DD	Mock	0.532844			LD	Mock	0.606456			DD	Mock	0.654196
							LL	Control	0.500263			LL	DC3000	0.735769			DD	Mock	0.544257			LD	Mock	0.65979			DD	Mock	0.567874
							LL	Control	0.508061			LL	DC3000	0.741366			DD	Mock	0.504191			LD	Mock	0.689777			DD	Mock	0.640343
							LL	Control	0.485599			LL	DC3000	0.605958			DD	Mock	0.626783			LD	Mock	0.440524			DD	Mock	0.656307
							LL	Control	0.693372			LL	DC3000	0.784062			DD	Mock	0.532998			LD	Mock	0.40332			DD	Mock	0.586821
							LL	Control	0.585149			LL	DC3000	0.676505			DD	Mock	0.447923			LD	Mock	0.550165			DD	Mock	0.592369
							LL	Control	0.651921			LL	DC3000	0.515297			DD	Mock	0.528589			LD	Mock	0.842897			DD	Mock	0.565701
							LL	Control	0.610333			LL	DC3000	0.541955			DD	Mock	0.454096			LD	Mock	0.579809			DD	Mock	0.634338
							LL	Control	0.542379			LL	DC3000	0.610857			DD	Mock	0.53523			LD	Mock	0.557			DD	Mock	0.573382
							LL	Control	0.629882			LL	DC3000	0.673997			DD	Mock	0.536489			LD	Mock	0.602745			DD	Mock	0.507016
							LL	Control	0.618313			LL	DC3000	0.514702			DD	Mock	0.524464			LD	Mock	0.529441			DD	Mock	0.578281
							LL	Control	0.596339			LL	DC3000	0.708208			DD	Mock	0.524284			LD	Mock	0.591607			DD	Mock	0.529996
							LL	Control	0.441376			LL	DC3000	0.71569			DD	Mock	0.461136			LD	Mock	0.580359			DD	Mock	0.655084
							LL	Control	0.595187			LL	DC3000	0.706442			DD	Mock	0.640052			LD	Mock	0.619296			DD	Mock	0.645763
							LL	Control	0.560271			LL	DC3000	0.547458			DD	Mock	0.488461			LD	Mock	0.536336			DD	Mock	0.611295
							LL	Control	0.527974			LL	DC3000	0.581852			DD	Mock	0.539801			LD	Mock	0.568828			DD	Mock	0.640816
							LL	Control	0.50723			LL	DC3000	0.567585			DD	Mock	0.478015			LD	Mock	0.508538			DD	Mock	0.67585
							LL	Control	0.651552			LL	DC3000	0.665665			DD	Mock	0.464793			LD	Mock	0.657421			DD	Mock	0.50701
							LL	Control	0.543111			LL	DC3000	0.537348			DD	Mock	0.543527			LD	Mock	0.677413			DD	Mock	0.643
							LL	Control	0.625265			LL	DC3000	0.645377			DD	Mock	0.560189			LD	Mock	0.558303			DD	Mock	0.555098
							LL	Control	0.565249			LL	DC3000	0.626838			DD	Mock	0.452538			LD	Mock	0.546831			DD	Mock	0.684154
							LL	Control	0.58968			LL	DC3000	0.713472			DD	Mock	0.464119			LD	Mock	0.541819			DD	Mock	0.613799
							LL	Control	0.700821			LL	DC3000	0.700516			DD	Mock	0.509848			LD	Mock	0.497746			DD	Mock	0.631331
							LL	Control	0.458934			LL	DC3000	0.488543			DD	Mock	0.539169			LD	Mock	0.599931			DD	Mock	0.492274
							LL	Control	0.47216			LL	DC3000	0.48005			DD	Mock	0.446247			LD	Mock	0.638532			DD	Mock	0.594338
							LL	Control	0.604012			LL	DC3000	0.621731			DD	Mock	0.491198			LD	Mock	0.543457			DD	Mock	0.550671
							LL	Control	0.615346			LL	DC3000	0.550634			DD	Mock	0.583458			LD	Mock	0.7			DD	Mock	0.69662
							LL	Control	0.522669			LL	DC3000	0.483554			DD	Mock	0.479783			LD	Mock	0.556263			DD	Mock	0.637085
							LL	Control	0.581603			LL	DC3000	0.474911			DD	Mock	0.536405			LD	Mock	0.834598			DD	Mock	0.670239
							LL	Control	0.553509			LL	DC3000	0.559403			DD	Mock	0.458684			LD	Mock	0.519349			DD	Mock	0.633248
							LL	Control	0.559885			LL	DC3000	0.576189			DD	Mock	0.445498			LD	Mock	0.512717			DD	Mock	0.629247
							LL	Control	0.52916			LL	DC3000	0.547984			DD	Mock	0.575744			LD	Mock	0.585436			DD	Mock	0.522822
							LL	Control	0.60132			LL	DC3000	0.699254			DD	Mock	0.471284			LD	Mock	0.669376			DD	Mock	0.593766
							LL	Control	0.570788			LL	DC3000	0.627674			DD	Mock	0.494154			LD	Mock	0.640639			DD	Mock	0.573967
							LL	Control	0.664878			LL	DC3000	0.555245			DD	Mock	0.468094			LD	Mock	0.740261			DD	Mock	0.56807
							LL	Control	0.50416			LL	DC3000	0.534933			DD	Mock	0.50971			LD	Mock	0.624749			DD	Mock	0.605281
							LL	Control	0.60287			LL	DC3000	0.622074			DD	Mock	0.523645			LD	Mock	0.589166			DD	Mock	0.688132
							LL	Control	0.700872			LL	DC3000	0.547408			DD	Mock	0.493634			LD	Mock	0.604259			DD	Mock	0.600014
							LL	Control	0.449678			LL	DC3000	0.651971			DD	Mock	0.595579			LD	Mock	0.574019			DD	Mock	0.652921
							LL	Control	0.60494			LL	DC3000	0.596915			DD	Mock	0.579781			LD	Mock	0.500634			DD	Mock	0.609908
							LL	Control	0.551083			LL	DC3000	0.498478			DD	Mock	0.501238			LD	Mock	0.362311			DD	Mock	0.477825
							LL	Control	0.620783			LL	DC3000	0.451754			DD	Mock	0.488279			LD	Mock	0.561266			DD	Mock	0.496299
							LL	Control	0.566909			LL	DC3000	0.532716			DD	Mock	0.397051			LD	Mock	0.579667			DD	Mock	0.615764
							LL	Control	0.556798			LL	DC3000	0.485819			DD	Mock	0.511762			LD	Mock	0.698553			DD	Mock	0.637781
							LL	Control	0.508995			LL	DC3000	0.719495			DD	Mock	0.508072			LD	Mock	0.4281			DD	Mock	0.618074
							LL	Control	0.516807			LL	DC3000	0.742778			DD	Mock	0.493208			LD	Mock	0.65161			DD	Mock	0.578967
							LL	Control	0.55817			LL	DC3000	0.734259			DD	Mock	0.496713			LD	Mock	0.593759			DD	Mock	0.579042
							LL	Control	0.559307			LL	DC3000	0.615445			DD	Mock	0.446335			LD	Mock	0.725217			DD	Mock	0.63701
							LL	Control	0.494373			LL	DC3000	0.624565			DD	Mock	0.476709			LD	Mock	0.612699			DD	Mock	0.573767
							LL	Control	0.660435			LL	DC3000	0.59133			DD	Mock	0.517637			LD	Mock	0.756081			DD	Mock	0.675794
							LL	Control	0.571601			LL	DC3000	0.682583			DD	Mock	0.468859			LD	Mock	0.582576			DD	Mock	0.574359
							LL	Control	0.619467			LL	DC3000	0.509431			DD	Mock	0.535764			LD	Mock	0.517364			DD	Mock	0.556045
							LL	Control	0.563633			LL	DC3000	0.740868			DD	Mock	0.49221			LD	Mock	0.402962			DD	Mock	0.686033
							LL	Control	0.522723			LL	DC3000	0.598843			DD	Mock	0.653137			LD	Mock	0.469823			DD	Mock	0.625334
							LL	Control	0.650677			LL	DC3000	0.558996			DD	Mock	0.569776			LD	Mock	0.988906			DD	Mock	0.574367
							LL	Control	0.531533			LL	DC3000	0.644586			DD	Mock	0.479182			LD	Mock	0.739837			DD	Mock	0.590511
							LL	Control	0.555616			LL	DC3000	0.451093			DD	Mock	0.491896			LD	Mock	0.640028			DD	Mock	0.548732
							LL	Control	0.664331			LL	DC3000	0.697803			DD	Mock	0.535294			LD	Mock	0.474577			DD	Mock	0.726549
							LL	Control	0.643798			LL	DC3000	0.536281			DD	Mock	0.519863			LD	Mock	0.434393			DD	Mock	0.654953
							LL	Control	0.595768			LL	DC3000	0.599733			DD	Mock	0.552636			LD	Mock	0.611659			DD	Mock	0.656675
							LL	Control	0.605236			LL	DC3000	0.484876			DD	Mock	0.453289			LD	Mock	0.548683			DD	Mock	0.59874
							LL	Control	0.615734			LL	DC3000	0.541771			DD	Mock	0.462846			LD	Mock	0.568636			DD	Mock	0.526621
							LL	Control	0.647943			LL	DC3000	0.670348			DD	Mock	0.561109			LD	Mock	0.81922			DD	Mock	0.579368
							LL	Control	0.670707			LL	DC3000	0.446585			DD	Mock	0.496894			LD	Mock	0.420558			DD	Mock	0.59795
							LL	Control	0.569623			LL	DC3000	0.695875			DD	Mock	0.503669			LD	Mock	0.528752			DD	Mock	0.455416
							LL	Control	0.586869			LL	DC3000	0.67085			DD	Mock	0.521125			LD	Mock	0.579212			DD	Mock	0.489366
							LL	Control	0.531214			LL	DC3000	0.500978			DD	Mock	0.483296			LD	Mock	0.947625			DD	Mock	0.556106
							LL	Control	0.599615			LL	DC3000	0.398639			DD	Mock	0.538623			LD	Mock	0.663086			DD	Mock	0.485096
							LL	Control	0.632521			LL	DC3000	0.591187			DD	Mock	0.509046			LD	Mock	0.408146			DD	Mock	0.564749
							LL	Control	0.583714			LL	DC3000	0.634382			DD	Mock	0.498754			LD	Mock	0.506308			DD	Mock	0.549325
							LL	Control	0.66155			LL	DC3000	0.749022			DD	Mock	0.525286			LD	Mock	0.4145			DD	Mock	0.553694
							LL	Control	0.597884			LL	DC3000	0.504577			DD	Mock	0.557206			LD	Mock	0.64292			DD	Mock	0.582623
							LL	Control	0.652888			LL	DC3000	0.59609			DD	Mock	0.492586			LD	Mock	0.436504			DD	Mock	0.667175
							LL	Control	0.667238			LL	DC3000	0.685482			DD	Mock	0.474838			LD	Mock	0.472853			DD	Mock	0.528667
							LL	Control	0.553968			LL	DC3000	0.677816			DD	Mock	0.653821			LD	Mock	0.873208			DD	Mock	0.518082
							LL	Control	0.557839			LL	DC3000	0.556252			DD	Mock	0.513337			LD	Mock	0.652786			DD	Mock	0.511679
							LL	Control	0.517831			LL	DC3000	0.50802			DD	Mock	0.591289			LD	Mock	0.525647			DD	Mock	0.430087
							LL	Control	0.494268			LL	DC3000	0.62718			DD	Mock	0.489875			LD	Mock	0.705497			DD	Mock	0.611454
							LL	Control	0.740356			LL	DC3000	0.603216			DD	Mock	0.542742			LD	Mock	0.669513			DD	Mock	0.524181
							LL	Control	0.588451			LL	DC3000	0.587463			DD	Mock	0.613127			LD	Mock	0.548744			DD	Mock	0.549932
							LL	Control	0.51969			LL	DC3000	0.510795			DD	Mock	0.471478			LD	Mock	0.632648			DD	Mock	0.561209
							LL	Control	0.452122			LL	DC3000	0.65305			DD	Mock	0.463354			LD	Mock	0.607258			DD	Mock	0.554021
							LL	Control	0.525326			LL	DC3000	0.50509			DD	Mock	0.470529			LD	Mock	0.56915			DD	Mock	0.559398
							LL	Control	0.632487			LL	DC3000	0.675591			DD	Mock	0.507075			LD	Mock	0.566375			DD	Mock	0.570833
							LL	Control	0.455978			LL	DC3000	0.614323			DD	Mock	0.521317			LD	Mock	0.508065			DD	Mock	0.505771
							LL	Control	0.54514			LL	DC3000	0.629625			DD	Mock	0.462564			LD	Mock	0.499294			DD	Mock	0.502492
							LL	Control	0.59942			LL	DC3000	0.471531			DD	Mock	0.562802			LD	Mock	0.597209			DD	Mock	0.517204
							LL	Control	0.453471			LL	DC3000	0.61181			DD	Mock	0.469489			LD	Mock	0.534465			DD	Mock	0.639709
							LL	Control	0.5343			LL	DC3000	0.489885			DD	Mock	0.506068			LD	Mock	0.712286			DD	Mock	0.664755
							LL	Control	0.40667			LL	DC3000	0.483421			DD	Mock	0.577686			LD	Mock	0.586817			DD	Mock	0.609607
							LL	Control	0.678729			LL	DC3000	0.511788			DD	Mock	0.519732			LD	Mock	0.556121			DD	Mock	0.518391
							LL	Control	0.460158			LL	DC3000	0.40298			DD	Mock	0.532147			LD	Mock	0.634719			DD	Mock	0.550454
							LL	Control	0.512935			LL	DC3000	0.535386			DD	Mock	0.527549			LD	Mock	0.570479			DD	Mock	0.629989
							LL	Control	0.552027			LL	DC3000	0.49338			DD	Mock	0.486361			LD	Mock	0.604134			DD	Mock	0.507744
							LL	Control	0.53176			LL	DC3000	0.667243			DD	Mock	0.614581			LD	Mock	0.560268			DD	Mock	0.444097
							LL	Control	0.494604			LL	DC3000	0.574311			DD	Mock	0.508366			LD	Mock	0.586105			DD	Mock	0.446032
							LL	Control	0.513695			LL	DC3000	0.589221			DD	Mock	0.614752			LD	Mock	0.539217			DD	Mock	0.40677
							LL	Control	0.581624			LL	DC3000	0.625816			DD	Mock	0.475177			LD	Mock	0.519672			DD	Mock	0.455452
							LL	Control	0.555467			LL	DC3000	0.474192			DD	Mock	0.597893			LD	Mock	0.676415			DD	Mock	0.679174
							LL	Control	0.442397			LL	DC3000	0.540168			DD	Mock	0.435097			LD	Mock	0.714507			DD	Mock	0.55139
							LL	Control	0.504898			LL	DC3000	0.494206			DD	Mock	0.585581			LD	Mock	0.448526			DD	Mock	0.663873
							LL	Control	0.448665			LL	DC3000	0.662841			DD	Mock	0.648819			LD	Mock	0.520764			DD	Mock	0.672597
							LL	Control	0.542233			LL	DC3000	0.463276			DD	Mock	0.554828			LD	Mock	0.705148			DD	Mock	0.617125
							LL	Control	0.523759			LL	DC3000	0.709232			DD	Mock	0.521351			LD	Mock	0.562434			DD	Mock	0.545132
							LL	Control	0.545086			LL	DC3000	0.710721			DD	Mock	0.509625			LD	Mock	0.530165			DD	Mock	0.505479
							LL	Control	0.500138			LL	DC3000	0.741136			DD	Mock	0.486166			LD	Mock	0.422924			DD	Mock	0.536989
							LL	Control	0.480177			LL	DC3000	0.553124			DD	Mock	0.449645			LD	Mock	0.470771			DD	Mock	0.46473
							LL	Control	0.50373			LL	DC3000	0.513749			DD	Mock	0.651444			LD	Mock	0.680178			DD	Mock	0.503628
							LL	Control	0.575018			LL	DC3000	0.746813			DD	Mock	0.260777			LD	Mock	0.523073			DD	Mock	0.554423
							LL	Control	0.58332			LL	DC3000	0.469291			DD	Mock	0.499446			LD	Mock	0.542312			DD	Mock	0.624448
							LL	Control	0.549674			LL	DC3000	0.717698			DD	Mock	0.587907			LD	Mock	0.571503			DD	Mock	0.641814
							LL	Control	0.474945			LL	DC3000	0.744256			DD	Mock	0.397202			LD	Mock	0.58067			DD	Mock	0.519221
							LL	Control	0.556873			LL	DC3000	0.538648			DD	Mock	0.510343			LD	Mock	0.618037			DD	Mock	0.568198
							LL	Control	0.560822			LL	DC3000	0.58438			DD	Mock	0.528619			LD	Mock	0.421979			DD	Mock	0.4626
							LL	Control	0.567999			LL	DC3000	0.679806			DD	Mock	0.447305			LD	Mock	0.686048			DD	Mock	0.503506
							LL	Control	0.511731			LL	Mock	0.522502			DD	Mock	0.531264			LD	Mock	0.625422			DD	Mock	0.709985
							LL	Control	0.50911			LL	Mock	0.582973			DD	Mock	0.530492			LD	Mock	0.641004			DD	Mock	0.588667
							LL	Control	0.491975			LL	Mock	0.626827			DD	Mock	0.473145			LD	Mock	0.682551			DD	Mock	0.719976
							LL	Control	0.51574			LL	Mock	0.788469			DD	Mock	0.524497			LD	Mock	0.622956			DD	Mock	0.568749
							LL	Control	0.561425			LL	Mock	0.653099			DD	Mock	0.496136			LD	Mock	0.667638			DD	Mock	0.609006
							LL	Control	0.537052			LL	Mock	0.547632			DD	Mock	0.517153			LD	Mock	0.588628			DD	Mock	0.633315
							LL	Control	0.620014			LL	Mock	0.633294			DD	Mock	0.468958			LD	Mock	0.76728			DD	Mock	0.662419
							LL	Control	0.64062			LL	Mock	0.63973			DD	Mock	0.566084			LD	Mock	0.712656			DD	Mock	0.521335
							LL	Control	0.603801			LL	Mock	0.685216			DD	Mock	0.542086			LD	Mock	0.657254			DD	Mock	0.726919
							LL	Control	0.433998			LL	Mock	0.594371			DD	Mock	0.518549			LD	Mock	0.50003			DD	Mock	0.684103
							LL	Control	0.539061			LL	Mock	0.672199			DD	Mock	0.497419			LD	Mock	0.614833			DD	Mock	0.589125
							LL	Control	0.570467			LL	Mock	0.646934			DD	Mock	0.580875			LD	Mock	0.572352			DD	Mock	0.600138
							LL	Control	0.59672			LL	Mock	0.749829			DD	Mock	0.522186			LD	Mock	0.621658			DD	Mock	0.613971
							LL	Control	0.549536			LL	Mock	0.601887			DD	Mock	0.526127			LD	Mock	0.490216			DD	Mock	0.49727
							LL	Control	0.697272			LL	Mock	0.60728			DD	Mock	0.610295			LD	Mock	0.517008			DD	Mock	0.675599
							LL	Control	0.668999			LL	Mock	0.650585			DD	Mock	0.464034			LD	Mock	0.455258			DD	Mock	0.706222
							LL	Control	0.537868			LL	Mock	0.787383			DD	Mock	0.540394			LD	Mock	0.798677			DD	Mock	0.56296
							LL	Control	0.605755			LL	Mock	0.488503			DD	Mock	0.512483			LD	Mock	0.448169			DD	Mock	0.719729
							LL	Control	0.499655			LL	Mock	0.619635			DD	Mock	0.455381			LD	Mock	0.645366			DD	Mock	0.594316
							LL	Control	0.495444			LL	Mock	0.628046			DD	Mock	0.471894			LD	Mock	0.522705			DD	Mock	0.558175
							LL	Control	0.655289			LL	Mock	0.632925			DD	Mock	0.50907			LD	Mock	0.478612			DD	Mock	0.658296
							LL	Control	0.626214			LL	Mock	0.545426			DD	Mock	0.487255			LD	Mock	0.480824			DD	Mock	0.550559
							LL	Control	0.714437			LL	Mock	0.549696			DD	Mock	0.499959			LD	Mock	0.579418			DD	Mock	0.610085
							LL	Control	0.56341			LL	Mock	0.52534			DD	Mock	0.54248			LD	Mock	0.53884			DD	Mock	0.583873
							LL	Control	0.553172			LL	Mock	0.685461			DD	Mock	0.526108			LD	Mock	0.696445			DD	Mock	0.570608
							LL	Control	0.623706			LL	Mock	0.609049			DD	Mock	0.488455			LD	Mock	0.535245			DD	Mock	0.552441
							LL	Control	0.434128			LL	Mock	0.576423			DD	DC3000	0.395428			LD	Mock	0.549598			DD	Mock	0.71024
							LL	Control	0.588245			LL	Mock	0.606792			DD	DC3000	0.489001			LD	Mock	0.67082			DD	Mock	0.562877
							LL	Control	0.537009			LL	Mock	0.751287			DD	DC3000	0.371625			LD	Mock	0.579075			DD	Mock	0.677328
							LL	Control	0.648319			LL	Mock	0.628854			DD	DC3000	0.37431			LD	Mock	0.511921			DD	Mock	0.544397
							LL	Control	0.574724			LL	Mock	0.567328			DD	DC3000	0.470908			LD	Mock	0.511415			DD	Mock	0.590279
							LL	Control	0.633684			LL	Mock	0.561573			DD	DC3000	0.42377			LD	Mock	0.629638			DD	Mock	0.571891
							LL	Control	0.609449			LL	Mock	0.589161			DD	DC3000	0.436779			LD	Mock	0.793512			DD	Mock	0.560352
							LL	Control	0.745414			LL	Mock	0.614985			DD	DC3000	0.475353			LD	Mock	0.600593			DD	Mock	0.664208
							LL	Control	0.535806			LL	Mock	0.506129			DD	DC3000	0.350935			LD	Mock	0.67512			DD	Mock	0.65821
							LL	Control	0.484195			LL	Mock	0.628488			DD	DC3000	0.454538			LD	Mock	0.608498			DD	Mock	0.601702
							LL	Control	0.577659			LL	Mock	0.423371			DD	DC3000	0.395564			LD	Mock	0.496013			DD	Mock	0.579412
							LL	Control	0.595001			LL	Mock	0.650605			DD	DC3000	0.431409			LD	Mock	0.645457			DD	Mock	0.554999
							LL	DC3000	0.629559			LL	Mock	0.637662			DD	DC3000	0.486063			LD	Mock	0.446211			DD	Mock	0.544099
							LL	DC3000	0.566189			LL	Mock	0.55612			DD	DC3000	0.423781			LD	Mock	0.653989			DD	Mock	0.656945
							LL	DC3000	0.547158			LL	Mock	0.692787			DD	DC3000	0.361416			LD	Mock	0.610403			DD	Mock	0.502898
							LL	DC3000	0.628144			LL	Mock	0.589671			DD	DC3000	0.421063			LD	Mock	0.561559			DD	Mock	0.538595
							LL	DC3000	0.584433			LL	Mock	0.664474			DD	DC3000	0.422723			LD	Mock	0.489285			DD	Mock	0.641767
							LL	DC3000	0.542557			LL	Mock	0.661526			DD	DC3000	0.40666			LD	Mock	0.485141			DD	Mock	0.572659
							LL	DC3000	0.533978			LL	Mock	0.524306			DD	DC3000	0.439143			LD	Mock	0.622205			DD	Mock	0.554294
							LL	DC3000	0.687333			LL	Mock	0.723794			DD	DC3000	0.41889			LD	Mock	0.513358			DD	Mock	0.436191
							LL	DC3000	0.545539			LL	Mock	0.506798			DD	DC3000	0.460714			LD	Mock	0.584659			DD	Mock	0.548749
							LL	DC3000	0.594388			LL	Mock	0.764674			DD	DC3000	0.371692			LD	Mock	0.488655			DD	Mock	0.583033
							LL	DC3000	0.665907			LL	Mock	0.488619			DD	DC3000	0.385028			LD	Mock	0.48065			DD	Mock	0.560147
							LL	DC3000	0.499789			LL	Mock	0.686403			DD	DC3000	0.390756			LD	Mock	0.557474			DD	Mock	0.607377
							LL	DC3000	0.726922			LL	Mock	0.616552			DD	DC3000	0.448026			LD	Mock	0.466754			DD	Mock	0.622697
							LL	DC3000	0.636732			LL	Mock	0.724514			DD	DC3000	0.379687			LD	Mock	0.819995			DD	Mock	0.668588
							LL	DC3000	0.602398			LL	Mock	0.563416			DD	DC3000	0.39825			LD	Mock	0.495579			DD	Mock	0.565113
							LL	DC3000	0.787275			LL	Mock	0.567937			DD	DC3000	0.457004			LD	Mock	0.675967			DD	Mock	0.628478
							LL	DC3000	0.533756			LL	Mock	0.700479			DD	DC3000	0.242058			LD	Mock	0.635595			DD	Mock	0.597429
							LL	DC3000	0.56337			LL	Mock	0.573257			DD	DC3000	0.461301			LD	Mock	0.665748			DD	Mock	0.572085
							LL	DC3000	0.519819			LL	Mock	0.687434			DD	DC3000	0.462426			LD	Mock	0.528356			DD	Mock	0.689806
							LL	DC3000	0.544576			LL	Mock	0.577507			DD	DC3000	0.455018			LD	Mock	0.558281			DD	Mock	0.623781
							LL	DC3000	0.529917			LL	Mock	0.668688			DD	DC3000	0.411751			LD	Mock	0.589276			DD	Mock	0.679787
							LL	DC3000	0.638026			LL	Mock	0.447886			DD	DC3000	0.377739			LD	Mock	0.46667			DD	Mock	0.645478
							LL	DC3000	0.509866			LL	Mock	0.559959			DD	DC3000	0.365182			LD	Mock	0.653236			DD	Mock	0.656212
							LL	DC3000	0.621903			LL	Mock	0.531159			DD	DC3000	0.407407			LD	Mock	0.58408			DD	Mock	0.563784
							LL	DC3000	0.4844			LL	Mock	0.705285			DD	DC3000	0.480639			LD	Mock	0.712564			DD	Mock	0.569881
							LL	DC3000	0.669991			LL	Mock	0.446986			DD	DC3000	0.438169			LD	Mock	0.661078			DD	Mock	0.595276
							LL	DC3000	0.537168			LL	Mock	0.695282			DD	DC3000	0.483784			LD	Mock	0.548178			DD	Mock	0.5489
							LL	DC3000	0.549777			LL	Mock	0.680212			DD	DC3000	0.436346			LD	Mock	0.501119			DD	Mock	0.598259
							LL	DC3000	0.665552			LL	Mock	0.577686			DD	DC3000	0.32514			LD	Mock	0.622677			DD	Mock	0.478159
							LL	DC3000	0.624608			LL	Mock	0.628847			DD	DC3000	0.448817			LD	Mock	0.6985			DD	Mock	0.626492
							LL	DC3000	0.588611			LL	Mock	0.625716			DD	DC3000	0.422282			LD	Mock	0.587456			DD	Mock	0.698779
							LL	DC3000	0.653324			LL	Mock	0.582607			DD	DC3000	0.391296			LD	Mock	0.602098			DD	Mock	0.629234
							LL	DC3000	0.579473			LL	Mock	0.667324			DD	DC3000	0.478055			LD	Mock	0.543568			DD	Mock	0.567653
							LL	DC3000	0.548195			LL	Mock	0.624566			DD	DC3000	0.375729			LD	Mock	0.616908			DD	Mock	0.601278
							LL	DC3000	0.517991			LL	Mock	0.57404			DD	DC3000	0.437894			LD	Mock	0.630017			DD	Mock	0.662495
							LL	DC3000	0.580492			LL	Mock	0.523503			DD	DC3000	0.399571			LD	Mock	0.434886			DD	DC3000	0.446265
							LL	DC3000	0.646702			LL	Mock	0.79656			DD	DC3000	0.381215			LD	Mock	0.791147			DD	DC3000	0.41912
							LL	DC3000	0.666711			LL	Mock	0.5909			DD	DC3000	0.372974			LD	Mock	0.620919			DD	DC3000	0.43248
							LL	DC3000	0.601717			LL	Mock	0.598298			DD	DC3000	0.489922			LD	Mock	0.55718			DD	DC3000	0.439715
							LL	DC3000	0.504139			LL	Mock	0.625401			DD	DC3000	0.380549			LD	Mock	0.539922			DD	DC3000	0.409977
							LL	DC3000	0.460722			LL	Mock	0.640092			DD	DC3000	0.320215			LD	Mock	0.705865			DD	DC3000	0.46766
							LL	DC3000	0.515656			LL	Mock	0.620227			DD	DC3000	0.427503			LD	Mock	0.604874			DD	DC3000	0.363228
							LL	DC3000	0.644194			LL	Mock	0.592971			DD	DC3000	0.474221			LD	Mock	0.568326			DD	DC3000	0.400486
							LL	DC3000	0.587803			LL	Mock	0.561854			DD	DC3000	0.403424			LD	Mock	0.566462			DD	DC3000	0.335427
							LL	DC3000	0.629934			LL	Mock	0.612507			DD	DC3000	0.407038			LD	Mock	0.783116			DD	DC3000	0.428123
							LL	DC3000	0.593083			LL	Mock	0.502432			DD	DC3000	0.516582			LD	Mock	0.423352			DD	DC3000	0.433262
							LL	DC3000	0.542487			LL	Mock	0.662485			DD	DC3000	0.410586			LD	Mock	0.461812			DD	DC3000	0.406669
							LL	DC3000	0.531765			LL	Mock	0.699427			DD	DC3000	0.360502			LD	Mock	0.555605			DD	DC3000	0.402008
							LL	DC3000	0.631389			LL	Mock	0.520343			DD	DC3000	0.400759			LD	Mock	0.661975			DD	DC3000	0.42635
							LL	DC3000	0.516888			LL	Mock	0.647355			DD	DC3000	0.387826			LD	Mock	0.671586			DD	DC3000	0.444257
							LL	DC3000	0.53639			LL	Mock	0.580012			DD	DC3000	0.364899			LD	Mock	0.728647			DD	DC3000	0.473253
							LL	DC3000	0.547327			LL	Mock	0.617161			DD	DC3000	0.361188			LD	Mock	0.524646			DD	DC3000	0.459093
							LL	DC3000	0.574464			LL	Mock	0.670841			DD	DC3000	0.398873			LD	Mock	0.507266			DD	DC3000	0.404599
							LL	DC3000	0.554523			LL	Mock	0.426703			DD	DC3000	0.45632			LD	Mock	0.470932			DD	DC3000	0.390391
							LL	DC3000	0.639809			LL	Mock	0.634482			DD	DC3000	0.412519			LD	Mock	0.725306			DD	DC3000	0.425175
							LL	DC3000	0.62943			LL	Mock	0.494359			DD	DC3000	0.418554			LD	Mock	0.647949			DD	DC3000	0.476366
							LL	DC3000	0.642287			LL	Mock	0.754754			DD	DC3000	0.396606			LD	Mock	0.800543			DD	DC3000	0.466165
							LL	DC3000	0.488117			LL	Mock	0.641767			DD	DC3000	0.392834			LD	Mock	0.550034			DD	DC3000	0.346263
							LL	DC3000	0.548652			LL	Mock	0.671294			DD	DC3000	0.400015			LD	DC3000	0.492933			DD	DC3000	0.407898
							LL	DC3000	0.539563			LL	Mock	0.549043			DD	DC3000	0.503223			LD	DC3000	0.426094			DD	DC3000	0.46706
							LL	DC3000	0.64748			LL	Mock	0.56457			DD	DC3000	0.461734			LD	DC3000	0.410171			DD	DC3000	0.388106
							LL	DC3000	0.724658			LL	Mock	0.453971			DD	DC3000	0.375581			LD	DC3000	0.425212			DD	DC3000	0.413361
							LL	DC3000	0.516827			LL	Mock	0.669125			DD	DC3000	0.430264			LD	DC3000	0.408691			DD	DC3000	0.431605
							LL	DC3000	0.508372			LL	Mock	0.730436			DD	DC3000	0.480618			LD	DC3000	0.456674			DD	DC3000	0.406157
							LL	DC3000	0.682647			LL	Mock	0.690508			DD	DC3000	0.376581			LD	DC3000	0.406123			DD	DC3000	0.399987
							LL	DC3000	0.587943			LL	Mock	0.58373			DD	DC3000	0.399174			LD	DC3000	0.4375			DD	DC3000	0.405353
							LL	DC3000	0.746098			LL	Mock	0.787041			DD	DC3000	0.435701			LD	DC3000	0.415793			DD	DC3000	0.418544
							LL	DC3000	0.429576			LL	Mock	0.668424			DD	DC3000	0.455007			LD	DC3000	0.405767			DD	DC3000	0.42482
							LL	DC3000	0.673552			LL	Mock	0.755186			DD	DC3000	0.404439			LD	DC3000	0.439907			DD	DC3000	0.344946
							LL	DC3000	0.676026			LL	Mock	0.497502			DD	DC3000	0.490946			LD	DC3000	0.466639			DD	DC3000	0.431749
							LL	DC3000	0.668547			LL	Mock	0.519412			DD	DC3000	0.403307			LD	DC3000	0.387214			DD	DC3000	0.427081
							LL	DC3000	0.404543			LL	Mock	0.716773			DD	DC3000	0.443238			LD	DC3000	0.395291			DD	DC3000	0.360871
							LL	DC3000	0.473222			LL	Mock	0.672121			DD	DC3000	0.527684			LD	DC3000	0.47175			DD	DC3000	0.434779
							LL	DC3000	0.524468			LL	Mock	0.565165			DD	DC3000	0.352663			LD	DC3000	0.493044			DD	DC3000	0.493026
							LL	DC3000	0.566769			LL	Mock	0.610352			DD	DC3000	0.413751			LD	DC3000	0.283967			DD	DC3000	0.274672
							LL	DC3000	0.569138			LL	Mock	0.676591			DD	DC3000	0.450364			LD	DC3000	0.393036			DD	DC3000	0.412258
							LL	DC3000	0.490645			LL	Mock	0.527471			DD	DC3000	0.431146			LD	DC3000	0.374725			DD	DC3000	0.424233
							LL	DC3000	0.6684			LL	Mock	0.53759			DD	DC3000	0.382695			LD	DC3000	0.404618			DD	DC3000	0.404414
							LL	DC3000	0.544053			LL	Mock	0.778174			DD	DC3000	0.489913			LD	DC3000	0.437378			DD	DC3000	0.311979
							LL	DC3000	0.6467			LL	Mock	0.659813			DD	DC3000	0.434563			LD	DC3000	0.441323			DD	DC3000	0.388378
							LL	DC3000	0.721152			LL	Mock	0.561249			DD	DC3000	0.451372			LD	DC3000	0.387445			DD	DC3000	0.404192
							LL	DC3000	0.522199			LL	Mock	0.590777			DD	DC3000	0.451201			LD	DC3000	0.411195			DD	DC3000	0.460107
							LL	DC3000	0.476918			LL	Mock	0.62814			DD	DC3000	0.389085			LD	DC3000	0.411925			DD	DC3000	0.374317
							LL	DC3000	0.504797			LL	Mock	0.649616			DD	DC3000	0.397716			LD	DC3000	0.330214			DD	DC3000	0.356798
							LL	DC3000	0.449281			LL	Mock	0.568807			DD	DC3000	0.389121			LD	DC3000	0.44295			DD	DC3000	0.382176
							LL	DC3000	0.635712			LL	Mock	0.558339			DD	DC3000	0.391535			LD	DC3000	0.352908			DD	DC3000	0.454411
							LL	DC3000	0.504919			LL	Mock	0.734031			DD	DC3000	0.389131			LD	DC3000	0.354128			DD	DC3000	0.321618
							LL	DC3000	0.646532			LL	Mock	0.646826			DD	DC3000	0.442138			LD	DC3000	0.380635			DD	DC3000	0.283146
							LL	DC3000	0.636218			LL	Mock	0.660177			DD	DC3000	0.418943			LD	DC3000	0.369103			DD	DC3000	0.36785
							LL	DC3000	0.436282			LL	Mock	0.667256			DD	DC3000	0.370124			LD	DC3000	0.409587			DD	DC3000	0.348506
							LL	DC3000	0.567927			LL	Mock	0.629893			DD	DC3000	0.472425			LD	DC3000	0.432881			DD	DC3000	0.392305
							LL	DC3000	0.506262			LL	Mock	0.568033			DD	DC3000	0.444349			LD	DC3000	0.475272			DD	DC3000	0.333668
							LL	DC3000	0.463421			LL	Mock	0.657441			DD	DC3000	0.37454			LD	DC3000	0.348915			DD	DC3000	0.324634
							LL	DC3000	0.529793			LL	Mock	0.633154			DD	DC3000	0.405859			LD	DC3000	0.408926			DD	DC3000	0.399978
							LL	DC3000	0.607736			LL	Mock	0.564483			DD	DC3000	0.39832			LD	DC3000	0.384245			DD	DC3000	0.382182
							LL	DC3000	0.60728			LL	Mock	0.578077			DD	DC3000	0.452914			LD	DC3000	0.35074			DD	DC3000	0.325679
							LL	DC3000	0.557174			LL	Mock	0.528355			DD	DC3000	0.323308			LD	DC3000	0.34818			DD	DC3000	0.416061
							LL	DC3000	0.531866			LL	Mock	0.507487			DD	DC3000	0.330008			LD	DC3000	0.607551			DD	DC3000	0.372115
							LL	DC3000	0.697348			LL	Mock	0.531182			DD	DC3000	0.468401			LD	DC3000	0.322559			DD	DC3000	0.355146
							LL	DC3000	0.564434			LL	Mock	0.579395			DD	DC3000	0.428133			LD	DC3000	0.562121			DD	DC3000	0.361571
							LL	DC3000	0.454649			LL	Mock	0.673049			DD	DC3000	0.441881			LD	DC3000	0.344566			DD	DC3000	0.433428
							LL	DC3000	0.525554			LL	Mock	0.554674			DD	DC3000	0.456879			LD	DC3000	0.347252			DD	DC3000	0.307279
							LL	DC3000	0.672136			LL	Mock	0.608072			DD	DC3000	0.448188			LD	DC3000	0.298284			DD	DC3000	0.310511
							LL	DC3000	0.43748			LL	Mock	0.696552			DD	DC3000	0.462821			LD	DC3000	0.40502			DD	DC3000	0.410904
							LL	DC3000	0.533997			LL	Mock	0.530226			DD	DC3000	0.399561			LD	DC3000	0.434268			DD	DC3000	0.345342
							LL	DC3000	0.516562			LL	Mock	0.706934			DD	DC3000	0.449361			LD	DC3000	0.514258			DD	DC3000	0.353218
							LL	DC3000	0.649234			LL	Mock	0.59833			DD	DC3000	0.466938			LD	DC3000	0.458395			DD	DC3000	0.339066
							LL	DC3000	0.54792			LL	Mock	0.511469			DD	DC3000	0.411756			LD	DC3000	0.40169			DD	DC3000	0.351403
							LL	DC3000	0.548255			LL	Mock	0.537961			DD	DC3000	0.456916			LD	DC3000	0.413027			DD	DC3000	0.365245
							LL	DC3000	0.527027			LL	Mock	0.602226			DD	DC3000	0.520166			LD	DC3000	0.356444			DD	DC3000	0.376538
							LL	DC3000	0.504571			LL	Mock	0.650239			DD	DC3000	0.495184			LD	DC3000	0.570749			DD	DC3000	0.392958
							LL	DC3000	0.601149			LL	Mock	0.588598			DD	DC3000	0.481313			LD	DC3000	0.391252			DD	DC3000	0.418541
							LL	DC3000	0.657798			LL	Mock	0.597796			DD	DC3000	0.450509			LD	DC3000	0.368487			DD	DC3000	0.437889
							LL	DC3000	0.616577			LL	Mock	0.709563			DD	DC3000	0.486104			LD	DC3000	0.413383			DD	DC3000	0.532274
							LL	DC3000	0.507658			LL	Mock	0.756709			DD	DC3000	0.404596			LD	DC3000	0.365679			DD	DC3000	0.348745
							LL	DC3000	0.652305			LL	Mock	0.55435			DD	DC3000	0.395911			LD	DC3000	0.420485			DD	DC3000	0.357029
							LL	DC3000	0.779054			LL	Mock	0.541234			DD	DC3000	0.469299			LD	DC3000	0.410043			DD	DC3000	0.412806
							LL	DC3000	0.573168			LL	Mock	0.46556			DD	DC3000	0.346169			LD	DC3000	0.332205			DD	DC3000	0.372879
							LL	DC3000	0.573325			LL	Mock	0.555154			DD	DC3000	0.385609			LD	DC3000	0.399116			DD	DC3000	0.376357
							LL	DC3000	0.656978			LL	Mock	0.528278			DD	DC3000	0.440811			LD	DC3000	0.422947			DD	DC3000	0.461843
							LL	DC3000	0.657409			LL	Mock	0.615943			DD	DC3000	0.400192			LD	DC3000	0.396926			DD	DC3000	0.353101
							LL	DC3000	0.5632			LL	Mock	0.70647			DD	DC3000	0.465979			LD	DC3000	0.478181			DD	DC3000	0.357037
							LL	DC3000	0.585001			LL	Mock	0.719852			DD	DC3000	0.423448			LD	DC3000	0.487994			DD	DC3000	0.389671
							LL	DC3000	0.595398			LL	Mock	0.45776			DD	DC3000	0.440212			LD	DC3000	0.453673			DD	DC3000	0.410377
							LL	DC3000	0.567698			LL	Mock	0.539494			DD	DC3000	0.505483			LD	DC3000	0.441557			DD	DC3000	0.481151
							LL	DC3000	0.640906			LL	Mock	0.60807			DD	DC3000	0.421445			LD	DC3000	0.403806			DD	DC3000	0.417441
							LL	DC3000	0.757421			LL	Mock	0.628536			DD	DC3000	0.426711			LD	DC3000	0.433404			DD	DC3000	0.390543
							LL	DC3000	0.627947			LL	Mock	0.580458			DD	DC3000	0.424809			LD	DC3000	0.394292			DD	DC3000	0.345132
							LL	DC3000	0.505512			LL	Mock	0.60502			DD	DC3000	0.34763			LD	DC3000	0.412639			DD	DC3000	0.452478
							LL	DC3000	0.746394			LL	Mock	0.584132			DD	DC3000	0.503412			LD	DC3000	0.5424			DD	DC3000	0.404392
							LL	DC3000	0.542794			LL	Mock	0.569049			DD	DC3000	0.464157			LD	DC3000	0.606141			DD	DC3000	0.405969
							LL	DC3000	0.532777			LL	Mock	0.505552			DD	DC3000	0.473631			LD	DC3000	0.443142			DD	DC3000	0.311879
							LL	DC3000	0.611115			LL	Mock	0.701573			DD	DC3000	0.38364			LD	DC3000	0.478678			DD	DC3000	0.395601
							LL	DC3000	0.567346			LL	Mock	0.772198			DD	DC3000	0.483892			LD	DC3000	0.365129			DD	DC3000	0.335077
							LL	DC3000	0.530892			LL	Mock	0.577842			DD	DC3000	0.429941			LD	DC3000	0.441224			DD	DC3000	0.377576
							LL	DC3000	0.552033			LL	Mock	0.506004			DD	DC3000	0.411495			LD	DC3000	0.316072			DD	DC3000	0.444936
							LL	DC3000	0.535645			LL	Mock	0.771378			DD	DC3000	0.408317			LD	DC3000	0.395996			DD	DC3000	0.418163
							LL	DC3000	0.563284			LL	Mock	0.631767			DD	DC3000	0.455956			LD	DC3000	0.41406			DD	DC3000	0.38906
							LL	DC3000	0.573031			LL	Mock	0.74695			DD	DC3000	0.436428			LD	DC3000	0.409164			DD	DC3000	0.376657
							LL	DC3000	0.57212			LL	Mock	0.632436			DD	DC3000	0.436282			LD	DC3000	0.457796			DD	DC3000	0.353823
							LL	DC3000	0.479776			LL	Mock	0.700982			DD	DC3000	0.42558			LD	DC3000	0.264557			DD	DC3000	0.406439
							LL	DC3000	0.59959			LL	Mock	0.623299			DD	DC3000	0.467797			LD	DC3000	0.427077			DD	DC3000	0.436238
							LL	DC3000	0.538074			LL	Mock	0.559686			DD	DC3000	0.501673			LD	DC3000	0.41823			DD	DC3000	0.497124
							LL	DC3000	0.513159			LL	Mock	0.553777			DD	DC3000	0.280327			LD	DC3000	0.38212			DD	DC3000	0.392306
							LL	DC3000	0.71465			LL	Mock	0.535383			DD	DC3000	0.449068			LD	DC3000	0.35672			DD	DC3000	0.448347
							LL	DC3000	0.575222			LL	Mock	0.744227			DD	DC3000	0.477527			LD	DC3000	0.403436			DD	DC3000	0.394196
							LL	DC3000	0.671205			LL	Mock	0.586138			DD	DC3000	0.397484			LD	DC3000	0.497654			DD	DC3000	0.388761
							LL	DC3000	0.62488			LL	Mock	0.440021			DD	DC3000	0.43563			LD	DC3000	0.363726			DD	DC3000	0.485528
							LL	DC3000	0.568812			LL	Mock	0.605285			DD	DC3000	0.357344			LD	DC3000	0.425669			DD	DC3000	0.412648
							LL	DC3000	0.622963			LL	Mock	0.547466			DD	DC3000	0.444263			LD	DC3000	0.357213			DD	DC3000	0.399798
							LL	DC3000	0.644726			LL	Mock	0.773256			DD	DC3000	0.29447			LD	DC3000	0.397811			DD	DC3000	0.371151
							LL	DC3000	0.488694			LL	Mock	0.728185			DD	DC3000	0.314364			LD	DC3000	0.398761			DD	DC3000	0.416396
							LL	DC3000	0.488211			LL	Mock	0.490586			DD	DC3000	0.35447			LD	DC3000	0.494506			DD	DC3000	0.36504
							LL	DC3000	0.702113			LL	Mock	0.60597			DD	DC3000	0.429095			LD	DC3000	0.332016			DD	DC3000	0.41344
							LL	DC3000	0.58388			LL	Mock	0.597062			DD	DC3000	0.451444			LD	DC3000	0.422499			DD	DC3000	0.431047
							LL	DC3000	0.628836			LL	Mock	0.673816			DD	DC3000	0.406892			LD	DC3000	0.354186			DD	DC3000	0.439207
							LL	DC3000	0.593105			LL	Mock	0.467204			DD	DC3000	0.460942			LD	DC3000	0.395944			DD	DC3000	0.386866
							LL	DC3000	0.582809			LL	Mock	0.666321			DD	DC3000	0.461485			LD	DC3000	0.318102			DD	DC3000	0.32491
							LL	DC3000	0.475425			LL	Mock	0.606324			DD	DC3000	0.516847			LD	DC3000	0.473163			DD	DC3000	0.342958
							LL	DC3000	0.562332			LL	Mock	0.539021			DD	DC3000	0.431755			LD	DC3000	0.366482			DD	DC3000	0.477542
							LL	DC3000	0.598994			LL	Mock	0.586575			DD	DC3000	0.404988			LD	DC3000	0.409112			DD	DC3000	0.482543
							LL	DC3000	0.468787			LL	Mock	0.673887			DD	DC3000	0.417627			LD	DC3000	0.465951			DD	DC3000	0.327641
							LL	DC3000	0.630248			LL	Mock	0.562387			DD	DC3000	0.452842			LD	DC3000	0.439792			DD	DC3000	0.376961
							LL	DC3000	0.697331			LL	Mock	0.564723			DD	DC3000	0.40903			LD	DC3000	0.368526			DD	DC3000	0.324155
							LL	DC3000	0.763135			LL	Mock	0.65378			DD	DC3000	0.489572			LD	DC3000	0.399084			DD	DC3000	0.461592
							LL	DC3000	0.650403			LL	Mock	0.563632			DD	DC3000	0.307758			LD	DC3000	0.426088			DD	DC3000	0.363916
							LL	DC3000	0.656866			LL	Mock	0.5894			DD	DC3000	0.32			LD	DC3000	0.406686			DD	DC3000	0.491572
							LL	DC3000	0.555314			LL	Mock	0.584524			DD	DC3000	0.390795			LD	DC3000	0.418135			DD	DC3000	0.393502
							LL	DC3000	0.522985			LL	Mock	0.641228			DD	DC3000	0.460969			LD	DC3000	0.418875			DD	DC3000	0.535179
							LL	DC3000	0.632781			LL	Mock	0.539412			DD	DC3000	0.459458			LD	DC3000	0.425139			DD	DC3000	0.431468
							LL	DC3000	0.610465			LL	Mock	0.715444			DD	DC3000	0.47668			LD	DC3000	0.422903			DD	DC3000	0.36588
							LL	DC3000	0.522527			LL	Mock	0.620643			DD	DC3000	0.380298			LD	DC3000	0.432551			DD	DC3000	0.309926
							LL	DC3000	0.672261			LL	Mock	0.693661			DD	DC3000	0.438605			LD	DC3000	0.361551			DD	DC3000	0.379775
							LL	DC3000	0.525546			LL	Mock	0.580679			DD	DC3000	0.393561			LD	DC3000	0.463333			DD	DC3000	0.356759
							LL	DC3000	0.479219			LL	Mock	0.637357			DD	DC3000	0.460591			LD	DC3000	0.372824			DD	DC3000	0.433846
							LL	DC3000	0.61562			LL	Mock	0.559363			DD	DC3000	0.405159			LD	DC3000	0.339085			DD	DC3000	0.35393
							LL	DC3000	0.691762			LL	Mock	0.491505			DD	DC3000	0.464159			LD	DC3000	0.456028			DD	DC3000	0.367554
							LL	DC3000	0.626603			LL	Mock	0.539873			DD	DC3000	0.454349			LD	DC3000	0.385783			DD	DC3000	0.401811
							LL	DC3000	0.613847			LL	Mock	0.494264			DD	DC3000	0.407725			LD	DC3000	0.353664			DD	DC3000	0.29845
							LL	DC3000	0.576636			LL	Mock	0.535975			DD	DC3000	0.402969			LD	DC3000	0.385815			DD	DC3000	0.380787
							LL	DC3000	0.498654			LL	Mock	0.616545			DD	DC3000	0.451445			LD	DC3000	0.338544			DD	DC3000	0.434068
							LL	DC3000	0.445392			LL	Mock	0.604544			DD	DC3000	0.421764			LD	DC3000	0.399987			DD	DC3000	0.376541
							LL	DC3000	0.516668								DD	DC3000	0.404686			LD	DC3000	0.410058			DD	DC3000	0.369937
							LL	DC3000	0.735249			p-value					DD	DC3000	0.446007			LD	DC3000	0.415318			DD	DC3000	0.289145
							LL	DC3000	0.575799			0.04269					DD	DC3000	0.406024			LD	DC3000	0.341743			DD	DC3000	0.353007
							LL	DC3000	0.504596								DD	DC3000	0.423583			LD	DC3000	0.495903			DD	DC3000	0.400673
							LL	DC3000	0.535881								DD	DC3000	0.42291			LD	DC3000	0.368282			DD	DC3000	0.378921
							LL	DC3000	0.58786								DD	DC3000	0.46322			LD	DC3000	0.450196			DD	DC3000	0.376077
							LL	DC3000	0.617355								DD	DC3000	0.445953			LD	DC3000	0.358			DD	DC3000	0.353106
							LL	DC3000	0.462034								DD	DC3000	0.455391			LD	DC3000	0.353902			DD	DC3000	0.310072
							LD	Control	0.510595								DD	DC3000	0.365286			LD	DC3000	0.258581			DD	DC3000	0.437797
							LD	Control	0.550281								DD	DC3000	0.303522			LD	DC3000	0.406211			DD	DC3000	0.374019
							LD	Control	0.595951								DD	DC3000	0.339007			LD	DC3000	0.37278			DD	DC3000	0.388983
							LD	Control	0.561679								DD	DC3000	0.442149			LD	DC3000	0.441236			DD	DC3000	0.428379
							LD	Control	0.580497								DD	DC3000	0.398224			LD	DC3000	0.387742			DD	DC3000	0.353523
							LD	Control	0.505704								DD	DC3000	0.434194			LD	DC3000	0.480602			DD	DC3000	0.36554
							LD	Control	0.603997								DD	DC3000	0.519398			LD	DC3000	0.425854			DD	DC3000	0.40068
							LD	Control	0.538923								DD	DC3000	0.397249			LD	DC3000	0.369388			DD	DC3000	0.355004
							LD	Control	0.563928								DD	DC3000	0.402237			LD	DC3000	0.505257			DD	DC3000	0.289264
							LD	Control	0.56822								DD	DC3000	0.338253			LD	DC3000	0.374148			DD	DC3000	0.404454
							LD	Control	0.448299								DD	DC3000	0.373876			LD	DC3000	0.390352			DD	DC3000	0.335681
							LD	Control	0.543853								DD	DC3000	0.38056			LD	DC3000	0.467534			DD	DC3000	0.325303
							LD	Control	0.556748								DD	DC3000	0.369178			LD	DC3000	0.480493			DD	DC3000	0.410241
							LD	Control	0.556421								DD	DC3000	0.489967			LD	DC3000	0.438107			DD	DC3000	0.408532
							LD	Control	0.62249								DD	DC3000	0.48919			LD	DC3000	0.365715			DD	DC3000	0.421719
							LD	Control	0.559918								DD	DC3000	0.329063			LD	DC3000	0.414247			DD	DC3000	0.436125
							LD	Control	0.652905								DD	DC3000	0.394919			LD	DC3000	0.300008			DD	DC3000	0.391003
							LD	Control	0.54611								DD	DC3000	0.448509			LD	DC3000	0.350022			DD	DC3000	0.371745
							LD	Control	0.581219								DD	DC3000	0.488591			LD	DC3000	0.634362			DD	DC3000	0.450846
							LD	Control	0.602847								DD	DC3000	0.380151			LD	DC3000	0.331633			DD	DC3000	0.267943
							LD	Control	0.620251								DD	DC3000	0.354853			LD	DC3000	0.387363			DD	DC3000	0.331917
							LD	Control	0.621844								DD	DC3000	0.419			LD	DC3000	0.366216			DD	DC3000	0.448922
							LD	Control	0.503343								DD	DC3000	0.381034			LD	DC3000	0.554716			DD	DC3000	0.524244
							LD	Control	0.53596								DD	DC3000	0.333215			LD	DC3000	0.492031			DD	DC3000	0.363143
							LD	Control	0.554338								DD	DC3000	0.465203			LD	DC3000	0.443431			DD	DC3000	0.35924
							LD	Control	0.577531													LD	DC3000	0.416365			DD	DC3000	0.399769
							LD	Control	0.544181								p-value					LD	DC3000	0.379453			DD	DC3000	0.427209
							LD	Control	0.526322								< 2.2e-16					LD	DC3000	0.314624			DD	DC3000	0.441407
							LD	Control	0.582957													LD	DC3000	0.372189			DD	DC3000	0.478801
							LD	Control	0.554982													LD	DC3000	0.407851			DD	DC3000	0.352528
							LD	Control	0.590516													LD	DC3000	0.417852			DD	DC3000	0.484596
							LD	Control	0.562047													LD	DC3000	0.427703			DD	DC3000	0.454384
							LD	Control	0.530193													LD	DC3000	0.412959			DD	DC3000	0.422803
							LD	Control	0.529295													LD	DC3000	0.403234			DD	DC3000	0.432312
							LD	Control	0.617444													LD	DC3000	0.250539			DD	DC3000	0.403848
							LD	Control	0.530956													LD	DC3000	0.313094			DD	DC3000	0.342415
							LD	Control	0.607035													LD	DC3000	0.494555			DD	DC3000	0.465753
							LD	Control	0.55743													LD	DC3000	0.349284			DD	DC3000	0.50574
							LD	Control	0.486644													LD	DC3000	0.330746			DD	DC3000	0.334806
							LD	Control	0.585													LD	DC3000	0.416482			DD	DC3000	0.425697
							LD	Control	0.619007													LD	DC3000	0.523818
							LD	Control	0.654196													LD	DC3000	0.45479			p-value
							LD	Control	0.567874													LD	DC3000	0.48299			< 2.2e-16
							LD	Control	0.640343													LD	DC3000	0.426924
							LD	Control	0.656307													LD	DC3000	0.489626
							LD	Control	0.586821													LD	DC3000	0.591611
							LD	Control	0.592369													LD	DC3000	0.495325
							LD	Control	0.565701													LD	DC3000	0.408247
							LD	Control	0.684857													LD	DC3000	0.322714
							LD	Control	0.594767													LD	DC3000	0.395365
							LD	Control	0.587336													LD	DC3000	0.426053
							LD	Control	0.523042													LD	DC3000	0.418669
							LD	Control	0.584442													LD	DC3000	0.331959
							LD	Control	0.632707													LD	DC3000	0.45325
							LD	Control	0.690846													LD	DC3000	0.349491
							LD	Control	0.720589													LD	DC3000	0.382836
							LD	Control	0.621702													LD	DC3000	0.351875
							LD	Control	0.640816													LD	DC3000	0.482401
							LD	Control	0.67585													LD	DC3000	0.359804
							LD	Control	0.50701													LD	DC3000	0.401859
							LD	Control	0.643													LD	DC3000	0.385607
							LD	Control	0.555098													LD	DC3000	0.423657
							LD	Control	0.684154													LD	DC3000	0.440624
							LD	Control	0.613799													LD	DC3000	0.393207
							LD	Control	0.709635													LD	DC3000	0.492042
							LD	Control	0.679298													LD	DC3000	0.410135
							LD	Control	0.594338													LD	DC3000	0.516736
							LD	Control	0.550671													LD	DC3000	0.469374
							LD	Control	0.69662													LD	DC3000	0.486588
							LD	Control	0.637085													LD	DC3000	0.410204
							LD	Control	0.670239													LD	DC3000	0.549383
							LD	Control	0.633248													LD	DC3000	0.376312
							LD	Control	0.629247													LD	DC3000	0.42332
							LD	Control	0.522822													LD	DC3000	0.419139
							LD	Control	0.593766													LD	DC3000	0.535428
							LD	Control	0.573967
							LD	Control	0.56807													p-value
							LD	Control	0.605281													< 2.2e-16
							LD	Control	0.688132
							LD	Control	0.600014
							LD	Control	0.652921
							LD	Control	0.609908
							LD	Control	0.477825
							LD	Control	0.496299
							LD	Control	0.615764
							LD	Control	0.637781
							LD	Control	0.618074
							LD	Control	0.578967
							LD	Control	0.579042
							LD	Control	0.742642
							LD	Control	0.573767
							LD	Control	0.675794
							LD	Control	0.574359
							LD	Control	0.556045
							LD	Control	0.686033
							LD	Control	0.625334
							LD	Control	0.574367
							LD	Control	0.590511
							LD	Control	0.548732
							LD	Control	0.726549
							LD	Control	0.458582
							LD	Control	0.486192
							LD	Control	0.666188
							LD	Control	0.606838
							LD	Control	0.543273
							LD	Control	0.662515
							LD	Control	0.542307
							LD	Control	0.455416
							LD	Control	0.489366
							LD	Control	0.556106
							LD	Control	0.485096
							LD	Control	0.564749
							LD	Control	0.549325
							LD	Control	0.553694
							LD	Control	0.582623
							LD	Control	0.667175
							LD	Control	0.528667
							LD	Control	0.518082
							LD	Control	0.511679
							LD	Control	0.430087
							LD	Control	0.611454
							LD	Control	0.524181
							LD	Control	0.549932
							LD	Control	0.561209
							LD	Control	0.554021
							LD	Control	0.559398
							LD	Control	0.570833
							LD	Control	0.505771
							LD	Control	0.502492
							LD	Control	0.517204
							LD	Control	0.639709
							LD	Control	0.664755
							LD	Control	0.609607
							LD	Control	0.518391
							LD	Control	0.550454
							LD	Control	0.629989
							LD	Control	0.507744
							LD	Control	0.444097
							LD	Control	0.446032
							LD	Control	0.40677
							LD	Control	0.455452
							LD	Control	0.666971
							LD	Control	0.55139
							LD	Control	0.663873
							LD	Control	0.672597
							LD	Control	0.617125
							LD	Control	0.545132
							LD	Control	0.505479
							LD	Control	0.536989
							LD	Control	0.46473
							LD	Control	0.503628
							LD	Control	0.554423
							LD	Control	0.624448
							LD	Control	0.641814
							LD	Control	0.519221
							LD	Control	0.568198
							LD	Control	0.4626
							LD	Control	0.503506
							LD	Control	0.664111
							LD	Control	0.719976
							LD	Control	0.568749
							LD	Control	0.609006
							LD	Control	0.633315
							LD	Control	0.662419
							LD	Control	0.521335
							LD	Control	0.726919
							LD	Control	0.684103
							LD	Control	0.589125
							LD	Control	0.600138
							LD	Control	0.613971
							LD	Control	0.49727
							LD	Control	0.675599
							LD	Control	0.706222
							LD	Control	0.56296
							LD	Control	0.719729
							LD	Control	0.594316
							LD	Control	0.762467
							LD	Control	0.658296
							LD	Control	0.550559
							LD	Control	0.610085
							LD	Control	0.583873
							LD	Control	0.570608
							LD	Control	0.552441
							LD	Control	0.71024
							LD	Control	0.562877
							LD	Control	0.677328
							LD	Control	0.544397
							LD	Control	0.590279
							LD	Control	0.571891
							LD	Control	0.560352
							LD	Control	0.664208
							LD	Control	0.65821
							LD	Control	0.739486
							LD	Control	0.724749
							LD	Control	0.554999
							LD	Control	0.544099
							LD	Control	0.656945
							LD	Control	0.502898
							LD	Control	0.538595
							LD	Control	0.721893
							LD	Control	0.572659
							LD	Control	0.554294
							LD	Control	0.436191
							LD	Control	0.548749
							LD	Control	0.583033
							LD	Control	0.560147
							LD	Control	0.5205
							LD	Control	0.533998
							LD	Control	0.613452
							LD	Control	0.466752
							LD	Control	0.528834
							LD	Control	0.664341
							LD	Control	0.696291
							LD	Control	0.759647
							LD	Control	0.716292
							LD	Control	0.47377
							LD	Control	0.628421
							LD	Control	0.545796
							LD	Control	0.556738
							LD	Control	0.708649
							LD	Control	0.519424
							LD	Control	0.557179
							LD	Control	0.547666
							LD	Control	0.696448
							LD	Control	0.763816
							LD	Control	0.560045
							LD	Control	0.66214
							LD	Control	0.786509
							LD	Control	0.639552
							LD	DC3000	0.446265
							LD	DC3000	0.41912
							LD	DC3000	0.43248
							LD	DC3000	0.439715
							LD	DC3000	0.409977
							LD	DC3000	0.46766
							LD	DC3000	0.363228
							LD	DC3000	0.400486
							LD	DC3000	0.335427
							LD	DC3000	0.428123
							LD	DC3000	0.433262
							LD	DC3000	0.406669
							LD	DC3000	0.402008
							LD	DC3000	0.491047
							LD	DC3000	0.444257
							LD	DC3000	0.473253
							LD	DC3000	0.459093
							LD	DC3000	0.404599
							LD	DC3000	0.390391
							LD	DC3000	0.425175
							LD	DC3000	0.476366
							LD	DC3000	0.466165
							LD	DC3000	0.346263
							LD	DC3000	0.407898
							LD	DC3000	0.46706
							LD	DC3000	0.388106
							LD	DC3000	0.413361
							LD	DC3000	0.431605
							LD	DC3000	0.406157
							LD	DC3000	0.399987
							LD	DC3000	0.379812
							LD	DC3000	0.418544
							LD	DC3000	0.42482
							LD	DC3000	0.344946
							LD	DC3000	0.431749
							LD	DC3000	0.427081
							LD	DC3000	0.360871
							LD	DC3000	0.434779
							LD	DC3000	0.458112
							LD	DC3000	0.274672
							LD	DC3000	0.385724
							LD	DC3000	0.424233
							LD	DC3000	0.404414
							LD	DC3000	0.311979
							LD	DC3000	0.388378
							LD	DC3000	0.404192
							LD	DC3000	0.460107
							LD	DC3000	0.374317
							LD	DC3000	0.356798
							LD	DC3000	0.382176
							LD	DC3000	0.454411
							LD	DC3000	0.321618
							LD	DC3000	0.283146
							LD	DC3000	0.36785
							LD	DC3000	0.348506
							LD	DC3000	0.392305
							LD	DC3000	0.333668
							LD	DC3000	0.324634
							LD	DC3000	0.399978
							LD	DC3000	0.382182
							LD	DC3000	0.325679
							LD	DC3000	0.416061
							LD	DC3000	0.372115
							LD	DC3000	0.355146
							LD	DC3000	0.361571
							LD	DC3000	0.433428
							LD	DC3000	0.307279
							LD	DC3000	0.310511
							LD	DC3000	0.410904
							LD	DC3000	0.345342
							LD	DC3000	0.353218
							LD	DC3000	0.339066
							LD	DC3000	0.351403
							LD	DC3000	0.365245
							LD	DC3000	0.376538
							LD	DC3000	0.392958
							LD	DC3000	0.418541
							LD	DC3000	0.437889
							LD	DC3000	0.428749
							LD	DC3000	0.348745
							LD	DC3000	0.357029
							LD	DC3000	0.412806
							LD	DC3000	0.372879
							LD	DC3000	0.376357
							LD	DC3000	0.492314
							LD	DC3000	0.353101
							LD	DC3000	0.357037
							LD	DC3000	0.389671
							LD	DC3000	0.410377
							LD	DC3000	0.481151
							LD	DC3000	0.417441
							LD	DC3000	0.390543
							LD	DC3000	0.345132
							LD	DC3000	0.452478
							LD	DC3000	0.404392
							LD	DC3000	0.405969
							LD	DC3000	0.311879
							LD	DC3000	0.395601
							LD	DC3000	0.335077
							LD	DC3000	0.377576
							LD	DC3000	0.444936
							LD	DC3000	0.418163
							LD	DC3000	0.38906
							LD	DC3000	0.376657
							LD	DC3000	0.353823
							LD	DC3000	0.406439
							LD	DC3000	0.436238
							LD	DC3000	0.497124
							LD	DC3000	0.392306
							LD	DC3000	0.448347
							LD	DC3000	0.394196
							LD	DC3000	0.388761
							LD	DC3000	0.485528
							LD	DC3000	0.412648
							LD	DC3000	0.399798
							LD	DC3000	0.371151
							LD	DC3000	0.416396
							LD	DC3000	0.36504
							LD	DC3000	0.41344
							LD	DC3000	0.431047
							LD	DC3000	0.439207
							LD	DC3000	0.386866
							LD	DC3000	0.32491
							LD	DC3000	0.342958
							LD	DC3000	0.477542
							LD	DC3000	0.482543
							LD	DC3000	0.327641
							LD	DC3000	0.376961
							LD	DC3000	0.324155
							LD	DC3000	0.461592
							LD	DC3000	0.363916
							LD	DC3000	0.491572
							LD	DC3000	0.393502
							LD	DC3000	0.525723
							LD	DC3000	0.267816
							LD	DC3000	0.36588
							LD	DC3000	0.309926
							LD	DC3000	0.379775
							LD	DC3000	0.356759
							LD	DC3000	0.433846
							LD	DC3000	0.35393
							LD	DC3000	0.367554
							LD	DC3000	0.401811
							LD	DC3000	0.29845
							LD	DC3000	0.380787
							LD	DC3000	0.434068
							LD	DC3000	0.376541
							LD	DC3000	0.369937
							LD	DC3000	0.289145
							LD	DC3000	0.353007
							LD	DC3000	0.400673
							LD	DC3000	0.378921
							LD	DC3000	0.376077
							LD	DC3000	0.353106
							LD	DC3000	0.310072
							LD	DC3000	0.437797
							LD	DC3000	0.374019
							LD	DC3000	0.388983
							LD	DC3000	0.428379
							LD	DC3000	0.353523
							LD	DC3000	0.36554
							LD	DC3000	0.40068
							LD	DC3000	0.355004
							LD	DC3000	0.289264
							LD	DC3000	0.404454
							LD	DC3000	0.335681
							LD	DC3000	0.325303
							LD	DC3000	0.410241
							LD	DC3000	0.408532
							LD	DC3000	0.421719
							LD	DC3000	0.436125
							LD	DC3000	0.391003
							LD	DC3000	0.371745
							LD	DC3000	0.425208
							LD	DC3000	0.394725
							LD	DC3000	0.34472
							LD	DC3000	0.357038
							LD	DC3000	0.478168
							LD	DC3000	0.43863
							LD	DC3000	0.441494
							LD	DC3000	0.39882
							LD	DC3000	0.399769
							LD	DC3000	0.427209
							LD	DC3000	0.441407
							LD	DC3000	0.478801
							LD	DC3000	0.352528
							LD	DC3000	0.484596
							LD	DC3000	0.454384
							LD	DC3000	0.422803
							LD	DC3000	0.432312
							LD	DC3000	0.403848
							LD	DC3000	0.342415
							LD	DC3000	0.465753
							LD	DC3000	0.453185
							LD	DC3000	0.334806
							LD	DC3000	0.425697
							DD	Control	0.605968
							DD	Control	0.57296
							DD	Control	0.480689
							DD	Control	0.457232
							DD	Control	0.469272
							DD	Control	0.603582
							DD	Control	0.53386
							DD	Control	0.448165
							DD	Control	0.533676
							DD	Control	0.455962
							DD	Control	0.632202
							DD	Control	0.489337
							DD	Control	0.420346
							DD	Control	0.43495
							DD	Control	0.47888
							DD	Control	0.544736
							DD	Control	0.60046
							DD	Control	0.511431
							DD	Control	0.407114
							DD	Control	0.574553
							DD	Control	0.463183
							DD	Control	0.426818
							DD	Control	0.477644
							DD	Control	0.420177
							DD	Control	0.435698
							DD	Control	0.532088
							DD	Control	0.437302
							DD	Control	0.567811
							DD	Control	0.508621
							DD	Control	0.462275
							DD	Control	0.491648
							DD	Control	0.501215
							DD	Control	0.544383
							DD	Control	0.443241
							DD	Control	0.486647
							DD	Control	0.456015
							DD	Control	0.525702
							DD	Control	0.444903
							DD	Control	0.546624
							DD	Control	0.442133
							DD	Control	0.481115
							DD	Control	0.532844
							DD	Control	0.544257
							DD	Control	0.504191
							DD	Control	0.626783
							DD	Control	0.532998
							DD	Control	0.605615
							DD	Control	0.528589
							DD	Control	0.454096
							DD	Control	0.53523
							DD	Control	0.466883
							DD	Control	0.524464
							DD	Control	0.524284
							DD	Control	0.461136
							DD	Control	0.640052
							DD	Control	0.488461
							DD	Control	0.539801
							DD	Control	0.411601
							DD	Control	0.464793
							DD	Control	0.543527
							DD	Control	0.560189
							DD	Control	0.452538
							DD	Control	0.464119
							DD	Control	0.509848
							DD	Control	0.539169
							DD	Control	0.567345
							DD	Control	0.435805
							DD	Control	0.536408
							DD	Control	0.479783
							DD	Control	0.536405
							DD	Control	0.458684
							DD	Control	0.445498
							DD	Control	0.575744
							DD	Control	0.471284
							DD	Control	0.494154
							DD	Control	0.468094
							DD	Control	0.50971
							DD	Control	0.451193
							DD	Control	0.493634
							DD	Control	0.595579
							DD	Control	0.579781
							DD	Control	0.501238
							DD	Control	0.488279
							DD	Control	0.48959
							DD	Control	0.511762
							DD	Control	0.508072
							DD	Control	0.493208
							DD	Control	0.496713
							DD	Control	0.48149
							DD	Control	0.476709
							DD	Control	0.517637
							DD	Control	0.468859
							DD	Control	0.535764
							DD	Control	0.49221
							DD	Control	0.653137
							DD	Control	0.569776
							DD	Control	0.479182
							DD	Control	0.491896
							DD	Control	0.535294
							DD	Control	0.519863
							DD	Control	0.511875
							DD	Control	0.453289
							DD	Control	0.462846
							DD	Control	0.459244
							DD	Control	0.53464
							DD	Control	0.503669
							DD	Control	0.521125
							DD	Control	0.483296
							DD	Control	0.463757
							DD	Control	0.509046
							DD	Control	0.498754
							DD	Control	0.484578
							DD	Control	0.434626
							DD	Control	0.492586
							DD	Control	0.62283
							DD	Control	0.467125
							DD	Control	0.443447
							DD	Control	0.436098
							DD	Control	0.520985
							DD	Control	0.524448
							DD	Control	0.506064
							DD	Control	0.56395
							DD	Control	0.50565
							DD	Control	0.463354
							DD	Control	0.470529
							DD	Control	0.507075
							DD	Control	0.456638
							DD	Control	0.462564
							DD	Control	0.418567
							DD	Control	0.469489
							DD	Control	0.507886
							DD	Control	0.440608
							DD	Control	0.538428
							DD	Control	0.505321
							DD	Control	0.529267
							DD	Control	0.516943
							DD	Control	0.486522
							DD	Control	0.475891
							DD	Control	0.5445
							DD	Control	0.431736
							DD	Control	0.4079
							DD	Control	0.597893
							DD	Control	0.435097
							DD	Control	0.585581
							DD	Control	0.648819
							DD	Control	0.447587
							DD	Control	0.447437
							DD	Control	0.509625
							DD	Control	0.486166
							DD	Control	0.537868
							DD	Control	0.490823
							DD	Control	0.502706
							DD	Control	0.460596
							DD	Control	0.494522
							DD	Control	0.558917
							DD	Control	0.457499
							DD	Control	0.510343
							DD	Control	0.528619
							DD	Control	0.447305
							DD	Control	0.531264
							DD	Control	0.452156
							DD	Control	0.473145
							DD	Control	0.524497
							DD	Control	0.451406
							DD	Control	0.517153
							DD	Control	0.468958
							DD	Control	0.566084
							DD	Control	0.47515
							DD	Control	0.518549
							DD	Control	0.497419
							DD	Control	0.430324
							DD	Control	0.522186
							DD	Control	0.526127
							DD	Control	0.610295
							DD	Control	0.464034
							DD	Control	0.540394
							DD	Control	0.512483
							DD	Control	0.455381
							DD	Control	0.471894
							DD	Control	0.50907
							DD	Control	0.487255
							DD	Control	0.499959
							DD	Control	0.414972
							DD	Control	0.488995
							DD	Control	0.488455
							DD	DC3000	0.343436
							DD	DC3000	0.357417
							DD	DC3000	0.313964
							DD	DC3000	0.37431
							DD	DC3000	0.470908
							DD	DC3000	0.366364
							DD	DC3000	0.436779
							DD	DC3000	0.475353
							DD	DC3000	0.327649
							DD	DC3000	0.454538
							DD	DC3000	0.395564
							DD	DC3000	0.431409
							DD	DC3000	0.38868
							DD	DC3000	0.39861
							DD	DC3000	0.451567
							DD	DC3000	0.37043
							DD	DC3000	0.483643
							DD	DC3000	0.529536
							DD	DC3000	0.535573
							DD	DC3000	0.41889
							DD	DC3000	0.460714
							DD	DC3000	0.501337
							DD	DC3000	0.313007
							DD	DC3000	0.323167
							DD	DC3000	0.448026
							DD	DC3000	0.329116
							DD	DC3000	0.39825
							DD	DC3000	0.457004
							DD	DC3000	0.242058
							DD	DC3000	0.461301
							DD	DC3000	0.462426
							DD	DC3000	0.455018
							DD	DC3000	0.411751
							DD	DC3000	0.377739
							DD	DC3000	0.365182
							DD	DC3000	0.407407
							DD	DC3000	0.480639
							DD	DC3000	0.41084
							DD	DC3000	0.483784
							DD	DC3000	0.554532
							DD	DC3000	0.32514
							DD	DC3000	0.448817
							DD	DC3000	0.48585
							DD	DC3000	0.367124
							DD	DC3000	0.478055
							DD	DC3000	0.375729
							DD	DC3000	0.437894
							DD	DC3000	0.315144
							DD	DC3000	0.381215
							DD	DC3000	0.327431
							DD	DC3000	0.339266
							DD	DC3000	0.491079
							DD	DC3000	0.422382
							DD	DC3000	0.342256
							DD	DC3000	0.432935
							DD	DC3000	0.453308
							DD	DC3000	0.428562
							DD	DC3000	0.445921
							DD	DC3000	0.528885
							DD	DC3000	0.286405
							DD	DC3000	0.57686
							DD	DC3000	0.473806
							DD	DC3000	0.375976
							DD	DC3000	0.473834
							DD	DC3000	0.369176
							DD	DC3000	0.489244
							DD	DC3000	0.421261
							DD	DC3000	0.491116
							DD	DC3000	0.426017
							DD	DC3000	0.502362
							DD	DC3000	0.360962
							DD	DC3000	0.41521
							DD	DC3000	0.383364
							DD	DC3000	0.464605
							DD	DC3000	0.488523
							DD	DC3000	0.380542
							DD	DC3000	0.449641
							DD	DC3000	0.453783
							DD	DC3000	0.429027
							DD	DC3000	0.345055
							DD	DC3000	0.447937
							DD	DC3000	0.435581
							DD	DC3000	0.405348
							DD	DC3000	0.413445
							DD	DC3000	0.384143
							DD	DC3000	0.432015
							DD	DC3000	0.396702
							DD	DC3000	0.428035
							DD	DC3000	0.361011
							DD	DC3000	0.454159
							DD	DC3000	0.382695
							DD	DC3000	0.39125
							DD	DC3000	0.434563
							DD	DC3000	0.451372
							DD	DC3000	0.451201
							DD	DC3000	0.453058
							DD	DC3000	0.523576
							DD	DC3000	0.389121
							DD	DC3000	0.391535
							DD	DC3000	0.389131
							DD	DC3000	0.442138
							DD	DC3000	0.418943
							DD	DC3000	0.370124
							DD	DC3000	0.472425
							DD	DC3000	0.410794
							DD	DC3000	0.453977
							DD	DC3000	0.428813
							DD	DC3000	0.432453
							DD	DC3000	0.388906
							DD	DC3000	0.452914
							DD	DC3000	0.323308
							DD	DC3000	0.330008
							DD	DC3000	0.468401
							DD	DC3000	0.543207
							DD	DC3000	0.441881
							DD	DC3000	0.456879
							DD	DC3000	0.448188
							DD	DC3000	0.462821
							DD	DC3000	0.399561
							DD	DC3000	0.449361
							DD	DC3000	0.466938
							DD	DC3000	0.411756
							DD	DC3000	0.456916
							DD	DC3000	0.440648
							DD	DC3000	0.413952
							DD	DC3000	0.481313
							DD	DC3000	0.450509
							DD	DC3000	0.486104
							DD	DC3000	0.404596
							DD	DC3000	0.395911
							DD	DC3000	0.469299
							DD	DC3000	0.369854
							DD	DC3000	0.431218
							DD	DC3000	0.350432
							DD	DC3000	0.465979
							DD	DC3000	0.423448
							DD	DC3000	0.440212
							DD	DC3000	0.287814
							DD	DC3000	0.421445
							DD	DC3000	0.426711
							DD	DC3000	0.424809
							DD	DC3000	0.34763
							DD	DC3000	0.391972
							DD	DC3000	0.378771
							DD	DC3000	0.473631
							DD	DC3000	0.38364
							DD	DC3000	0.409736
							DD	DC3000	0.406465
							DD	DC3000	0.411495
							DD	DC3000	0.408317
							DD	DC3000	0.455956
							DD	DC3000	0.436428
							DD	DC3000	0.436282
							DD	DC3000	0.42558
							DD	DC3000	0.467797
							DD	DC3000	0.382575
							DD	DC3000	0.280327
							DD	DC3000	0.595738
							DD	DC3000	0.477527
							DD	DC3000	0.510054
							DD	DC3000	0.43563
							DD	DC3000	0.357344
							DD	DC3000	0.394688
							DD	DC3000	0.29447
							DD	DC3000	0.314364
							DD	DC3000	0.35447
							DD	DC3000	0.429095
							DD	DC3000	0.451444
							DD	DC3000	0.406892
							DD	DC3000	0.460942
							DD	DC3000	0.461485
							DD	DC3000	0.379122
							DD	DC3000	0.431755
							DD	DC3000	0.404988
							DD	DC3000	0.417627
							DD	DC3000	0.452842
							DD	DC3000	0.40903
							DD	DC3000	0.378715
							DD	DC3000	0.307758
							DD	DC3000	0.32
							DD	DC3000	0.390795
							DD	DC3000	0.377877
							DD	DC3000	0.459458
							DD	DC3000	0.47668
							DD	DC3000	0.380298
							DD	DC3000	0.438605
							DD	DC3000	0.393561
							DD	DC3000	0.460591
							DD	DC3000	0.405159
							DD	DC3000	0.464159
							DD	DC3000	0.454349
							DD	DC3000	0.407725
							DD	DC3000	0.402969
							DD	DC3000	0.451445
							DD	DC3000	0.374268
							DD	DC3000	0.404686
							DD	DC3000	0.446007
							DD	DC3000	0.406024
							DD	DC3000	0.423583
							DD	DC3000	0.42291
							DD	DC3000	0.46322
							DD	DC3000	0.445953
							DD	DC3000	0.455391
							DD	DC3000	0.365286
							DD	DC3000	0.303522
							DD	DC3000	0.339007
							DD	DC3000	0.442149
							DD	DC3000	0.398224
							DD	DC3000	0.434194
							DD	DC3000	0.288182
							DD	DC3000	0.472593
							DD	DC3000	0.472567
							DD	DC3000	0.254893
							DD	DC3000	0.415153
							DD	DC3000	0.319263
							DD	DC3000	0.471632
							DD	DC3000	0.306183
							DD	DC3000	0.285282
							DD	DC3000	0.44883
							DD	DC3000	0.412016
							DD	DC3000	0.448986
							DD	DC3000	0.350062
							DD	DC3000	0.421088
							DD	DC3000	0.31588
							DD	DC3000	0.313212
							DD	DC3000	0.465203
							DD	DC3000	0.377828
							DD	DC3000	0.381967
							DD	DC3000	0.432655
							DD	DC3000	0.364624
							DD	DC3000	0.348277
							DD	DC3000	0.350778
							DD	DC3000	0.403891
							DD	DC3000	0.395059
							DD	DC3000	0.37531
							DD	DC3000	0.339563
							DD	DC3000	0.416309
							DD	DC3000	0.390381
							DD	DC3000	0.466715
							DD	DC3000	0.374133
							DD	DC3000	0.415329
							DD	DC3000	0.388847
							DD	DC3000	0.494527
							DD	DC3000	0.463128
							DD	DC3000	0.488293
							DD	DC3000	0.445281
							DD	DC3000	0.378111
							DD	DC3000	0.457133
							DD	DC3000	0.376063
							DD	DC3000	0.479196
							DD	DC3000	0.413379
							DD	DC3000	0.297302
							DD	DC3000	0.366277
							DD	DC3000	0.422801
							DD	DC3000	0.374275
							DD	DC3000	0.437092
							DD	DC3000	0.352303
							DD	DC3000	0.403719
							DD	DC3000	0.499022
							DD	DC3000	0.479105
							DD	DC3000	0.472744
							DD	DC3000	0.416064
							p-value
							Control; LD vs. DD	5.031526e-33
							Control; LL vs. DD	1.153697e-21
							Control; LL vs. LD	1.141311e-01
							DC3000; LD vs. DD	5.205091e-03
							DC3000; LL vs. DD	2.576188e-57
							DC3000; LL vs. LD	5.047207e-71

## Sheet: Figure 3
Figure 3a, 3b, 3c, 3e, 3f, 3g
Figure 3a								Figure 3b								Figure 3c (see LC-MS/MS spectra below)						Figure 3e						Figure 3f							Figure 3g
	Light regime	ICS1 (Ct)	ACT2 (Ct)	Normalized relative expression	Biological replicate	Technical replicate			Light regime	PR1 (Ct)	ACT2 (Ct)	Normalized relative expression	Biological replicate	Technical replicate			Light regime	Treatment	SA (ng/g fresh weight)	Replicate			Genotype	Treatment	Light regime	Stomatal aperture (width/length)			Bacterial titer (CFU/cm2)		Light regime	Genotype	Replicate			Bacterial titer (CFU/cm2)		Light regime	Genotype	Water status	Replicate
	LL	19.93	18.85	11.21	1	1			LL	22.89	18.85	38.62	1	1			LL	Control	77.44	1			Col-0	Control	LD	0.499414			8.22845		LL	Col-0	1			6.7459		LD	Col-0	without H2O	1
	LL	20.47	18.85		1	2			LL	22.31	18.85		1	2			LL	Control	68.23	2			Col-0	Control	LD	0.560479			8.6442		LL	Col-0	1			7.23677		LD	Col-0	without H2O	1
	LL	20.1481	18.44		1	3			LL	22.16	18.44		1	3			LL	Control	113.83	3			Col-0	Control	LD	0.531332			8.80538		LL	Col-0	1			7.01557		LD	Col-0	without H2O	1
	LL	21.93	19.0777	3.52	2	1			LL	28.87	19.0777	3.12	2	1			LD	Control	170.31	1			Col-0	Control	LD	0.603243			8.51642		LL	Col-0	2			6.84404		LD	Col-0	without H2O	2
	LL	21.68	18.7836		2	2			LL	29.43	18.7836		2	2			LD	Control	88.16	2			Col-0	Control	LD	0.501096			8.21251		LL	Col-0	2			6.91573		LD	Col-0	without H2O	2
	LL	21.37	18.7173		2	3			LL	29.47	18.7173		2	3			LD	Control	146.2	3			Col-0	Control	LD	0.417594			7.6897		LL	Col-0	2			6.85504		LD	Col-0	without H2O	2
	LL	21.89	18.87	2.45	3	1			LL	25.16	18.87	19.53	3	1			DD	Control	15.49	1			Col-0	Control	LD	0.377397			8.13484		LL	Col-0	3			6.96947		LD	Col-0	without H2O	3
	LL	21.4068	19.55		3	2			LL	25.36	19.55		3	2			DD	Control	23.64	2			Col-0	Control	LD	0.802106			8.11671		LL	Col-0	3			7.25048		LD	Col-0	without H2O	3
	LL	21.6988	18.48		3	3			LL	25.63	18.48		3	3			DD	Control	21.77	3			Col-0	Control	LD	0.597155			8.0357		LL	Col-0	3			7.10779		LD	Col-0	without H2O	3
	LD	24.0006	18.72	1	1	1			LD	27.56	18.72	1	1	1			LL	flg22	3928.96	1			Col-0	Control	LD	0.564162			8.2928		LL	sid2-2	1			7.35447		LD	Col-0	with H2O	1
	LD	23.6692	18.86		1	2			LD	27.86	18.86		1	2			LL	flg22	3971.62	2			Col-0	Control	LD	0.634571			7.61616		LL	sid2-2	1			7.85905		LD	Col-0	with H2O	1
	LD	23.7481	18.97		1	3			LD	28.17	18.97		1	3			LL	flg22	3247.44	3			Col-0	Control	LD	0.676511			7.927		LL	sid2-2	1			7.20542		LD	Col-0	with H2O	1
	LD	23.5728	18.98	1	2	1			LD	30.82	18.98	1	2	1			LD	flg22	1188.09	1			Col-0	Control	LD	0.494975			7.95782		LL	sid2-2	2			7.43622		LD	Col-0	with H2O	2
	LD	24.0698	19.33		2	2			LD	32.27	19.33		2	2			LD	flg22	1265.96	2			Col-0	Control	LD	0.767335			8.45171		LL	sid2-2	2			6.89552		LD	Col-0	with H2O	2
	LD	23.521	19.01		2	3			LD	30.35	19.01		2	3			LD	flg22	1397.49	3			Col-0	Control	LD	0.562296			8.10735		LL	sid2-2	2			7.16649		LD	Col-0	with H2O	2
	LD	22.7838	18.87	1	3	1			LD	29.25	18.87	1	3	1			DD	flg22	1699.12	1			Col-0	Control	LD	0.476486			8.51605		LL	sid2-2	3			7.02716		LD	Col-0	with H2O	3
	LD	23.084	19.55		3	2			LD	30.88	19.55		3	2			DD	flg22	867.42	2			Col-0	Control	LD	0.598477			7.93422		LL	sid2-2	3			6.7911		LD	Col-0	with H2O	3
	LD	23.0052	18.48		3	3			LD	28.89	18.48		3	3			DD	flg22	1098.68	3			Col-0	Control	LD	0.650085			8.02445		LL	sid2-2	3			7.24808		LD	Col-0	with H2O	3
	DD	26.41	18.72	0.28	1	1			DD	29.31	18.72	0.33	1	1									Col-0	Control	LD	0.458032			8.30703		LL	npr1-1	1			7.51081		LD	sid2-2	without H2O	1
	DD	25.2479	18.86		1	2			DD	29.38	18.86		1	2			p-value						Col-0	Control	LD	0.559813			8.50985		LL	npr1-1	1			7.55174		LD	sid2-2	without H2O	1
	DD	25.2264	18.97		1	3			DD	29.69	18.97		1	3			Control; LL vs. LD	0.1694					Col-0	Control	LD	0.541857			8.19076		LL	npr1-1	1			7.51701		LD	sid2-2	without H2O	1
	DD	27.54	18.98	0.06	2	1			DD	36.36	18.98	0.02	2	1			Control; LD vs. DD	0.0634					Col-0	Control	LD	0.718656			7.99408		LL	npr1-1	2			7.03173		LD	sid2-2	without H2O	2
	DD	28.1591	19.33		2	2			DD	36.82	19.33		2	2			Control; LL vs. DD	0.006					Col-0	Control	LD	0.517222			8.53118		LL	npr1-1	2			7.3991		LD	sid2-2	without H2O	2
	DD	27.7253	19.01		2	3			DD	37.44	19.01		2	3			flg22; LL vs. LD	0.0003					Col-0	Control	LD	0.718328			8.08716		LL	npr1-1	2			7.1147		LD	sid2-2	without H2O	2
	DD	27.2345	18.87	0.05	3	1			DD	31.91	18.87	0.17	3	1			flg22; LD vs. DD	0.0003					Col-0	Control	LD	0.686256			8.00107		LL	npr1-1	3			7.25533		LD	sid2-2	without H2O	3
	DD	27.674	19.55		3	2			DD	32.68	19.55		3	2			flg22; LL vs. DD	0.9739					Col-0	Control	LD	0.609829			7.89283		LL	npr1-1	3			7.23301		LD	sid2-2	without H2O	3
	DD	26.8103	18.48		3	3			DD	32.05	18.48		3	3									Col-0	Control	LD	0.525928			7.87724		LL	npr1-1	3			6.95422		LD	sid2-2	without H2O	3
																							Col-0	Control	LD	0.443244			8.06399		LD	Col-0	1			7.13044		LD	sid2-2	with H2O	1
	p-value								p-value														Col-0	Control	LD	0.627342			8.28371		LD	Col-0	1			7.19282		LD	sid2-2	with H2O	1
	LL vs. LD	0.1706							LL vs. LD	0.1287													Col-0	Control	LD	0.694633			8.39294		LD	Col-0	1			7.24569		LD	sid2-2	with H2O	1
	LL vs. DD	0.1042							LL vs. DD	0.1134													Col-0	Control	LD	0.719986			7.86969		LD	Col-0	2			7.22885		LD	sid2-2	with H2O	2
	LD vs. DD	0.92							LD vs. DD	0.9946													Col-0	Control	LD	0.524689			7.92183		LD	Col-0	2			7.05721		LD	sid2-2	with H2O	2
																							Col-0	Control	LD	0.57949			7.88792		LD	Col-0	2			7.28539		LD	sid2-2	with H2O	2
																							Col-0	Control	LD	0.602437			8.08836		LD	Col-0	3			7.51055		LD	sid2-2	with H2O	3
	LC-MS/MS Spectra exemple for salicylic acid (ie. Fig. 3c)																						Col-0	Control	LD	0.547608			8.03028		LD	Col-0	3			7.46852		LD	sid2-2	with H2O	3
																							Col-0	Control	LD	0.667766			8.00476		LD	Col-0	3			7.87619		LD	sid2-2	with H2O	3
	Spectra obtained from standard curve (transition 136.936 > 92.901 was selected to quantify SA in planta)																						Col-0	Control	LD	0.698063			8.21898		LD	sid2-2	1			7.36531		LD	npr1-1	without H2O	1
																							Col-0	Control	LD	0.670544			8.0758		LD	sid2-2	1			7.52649		LD	npr1-1	without H2O	1
																							Col-0	Control	LD	0.613			8.32865		LD	sid2-2	1			7.40169		LD	npr1-1	without H2O	1
																							Col-0	Control	LD	0.54491			7.97386		LD	sid2-2	2			7.55961		LD	npr1-1	without H2O	2
																							Col-0	Control	LD	0.417967			8.1527		LD	sid2-2	2			7.4571		LD	npr1-1	without H2O	2
																							Col-0	Control	LD	0.561492			7.81354		LD	sid2-2	2			7.1954		LD	npr1-1	without H2O	2
																							Col-0	Control	LD	0.608324			7.81035		LD	sid2-2	3			7.00177		LD	npr1-1	without H2O	3
																							Col-0	Control	LD	0.58272			7.86744		LD	sid2-2	3			7.37639		LD	npr1-1	without H2O	3
																							Col-0	Control	LD	0.599181			8.09521		LD	sid2-2	3			7.46184		LD	npr1-1	without H2O	3
																							Col-0	Control	LD	0.657764			8.33484		LD	npr1-1	1			7.25899		LD	npr1-1	with H2O	1
																							Col-0	Control	LD	0.528378			8.41734		LD	npr1-1	1			7.2149		LD	npr1-1	with H2O	1
																							Col-0	Control	LD	0.485834			7.94115		LD	npr1-1	1			7.0524		LD	npr1-1	with H2O	1
																							Col-0	Control	LD	0.662212			8.37542		LD	npr1-1	2			7.38312		LD	npr1-1	with H2O	2
																							Col-0	Control	LD	0.708588			8.36178		LD	npr1-1	2			6.98625		LD	npr1-1	with H2O	2
																							Col-0	Control	LD	0.54662			8.46436		LD	npr1-1	2			6.72719		LD	npr1-1	with H2O	2
																							Col-0	Control	LD	0.716325			8.18583		LD	npr1-1	3			7.02716		LD	npr1-1	with H2O	3
																							Col-0	Control	LD	0.574368			8.17699		LD	npr1-1	3			6.95422		LD	npr1-1	with H2O	3
																							Col-0	Control	LD	0.554597			8.09912		LD	npr1-1	3			7.37962		LD	npr1-1	with H2O	3
																							Col-0	Control	LD	0.631261										5.612		LL	Col-0	without H2O	1
																							Col-0	Control	LD	0.595218			p-value							5.673		LL	Col-0	without H2O	1
																							Col-0	Control	LD	0.483136			LL; Col-0 vs. sid2-2	0.436596						6.502		LL	Col-0	without H2O	1
																							Col-0	Control	LD	0.578126			LL; Col-0 vs. npr1-1	0.708397						5.159		LL	Col-0	without H2O	2
																							Col-0	Control	LD	0.619283			LL; npr1-1 vs. sid2-2	0.893758						5.632		LL	Col-0	without H2O	2
																							Col-0	Control	LD	0.608982			LD; Col-0 vs. sid2-2	0.959323						5.469		LL	Col-0	without H2O	2
																							Col-0	Control	LD	0.51924			LD; Col-0 vs. npr1-1	0.0603697						4.414		LL	Col-0	without H2O	3
																							Col-0	Control	LD	0.549798			LD; npr1-1 vs. sid2-2	0.0336527						4.155		LL	Col-0	without H2O	3
																							Col-0	Control	LD	0.505345										5.19		LL	Col-0	without H2O	3
																							Col-0	Control	LD	0.456271										6.928		LL	Col-0	with H2O	1
																							Col-0	Control	LD	0.527572										6.885		LL	Col-0	with H2O	1
																							Col-0	Control	LD	0.54033										7.284		LL	Col-0	with H2O	1
																							Col-0	Control	LD	0.502801										7.313		LL	Col-0	with H2O	2
																							Col-0	Control	LD	0.57309										7.384		LL	Col-0	with H2O	2
																							Col-0	Control	LD	0.47486										7.431		LL	Col-0	with H2O	2
	Spectra obtained from a sample infiltrated with flg22 (transition 136.936 > 92.901 was selected to quantify SA in planta). Peaks at 1.65, 1.78 and 2.10 minutes present in samples and absent in standard represent SA glycoside forms.																						Col-0	Control	LD	0.449804										7.074		LL	Col-0	with H2O	3
																							Col-0	Control	LD	0.559189										7.082		LL	Col-0	with H2O	3
																							Col-0	Control	LD	0.567358										7.286		LL	Col-0	with H2O	3
																							Col-0	Control	LD	0.50402										7.241		LL	sid2-2	without H2O	1
																							Col-0	Control	LD	0.600042										7.22		LL	sid2-2	without H2O	1
																							Col-0	Control	LD	0.573506										7.517		LL	sid2-2	without H2O	1
																							Col-0	Control	LD	0.674664										7.372		LL	sid2-2	without H2O	2
																							Col-0	Control	LD	0.591507										6.903		LL	sid2-2	without H2O	2
																							Col-0	Control	LD	0.678603										7.005		LL	sid2-2	without H2O	2
																							Col-0	Control	LD	0.450892										5.136		LL	sid2-2	without H2O	3
																							Col-0	Control	LD	0.493085										6.13		LL	sid2-2	without H2O	3
																							Col-0	Control	LD	0.503037										6.013		LL	sid2-2	without H2O	3
																							Col-0	Control	LD	0.586578										7.029		LL	sid2-2	with H2O	1
																							Col-0	Control	LD	0.420467										6.958		LL	sid2-2	with H2O	1
																							Col-0	Control	LD	0.498932										6.905		LL	sid2-2	with H2O	1
																							Col-0	Control	LD	0.653963										7.531		LL	sid2-2	with H2O	2
																							Col-0	Control	LD	0.518667										7.448		LL	sid2-2	with H2O	2
																							Col-0	Control	LD	0.504934										7.528		LL	sid2-2	with H2O	2
																							Col-0	Control	LD	0.477205										7.483		LL	sid2-2	with H2O	3
																							Col-0	Control	LD	0.495316										7.511		LL	sid2-2	with H2O	3
																							Col-0	Control	LD	0.677568										7.568		LL	sid2-2	with H2O	3
																							Col-0	Control	LD	0.643999										6.36		LL	npr1-1	without H2O	1
																							Col-0	Control	LD	0.564187										6.485		LL	npr1-1	without H2O	1
																							Col-0	Control	LD	0.616434										7.14		LL	npr1-1	without H2O	1
																							Col-0	Control	LD	0.46516										7.093		LL	npr1-1	without H2O	2
																							Col-0	Control	LD	0.560101										7.255		LL	npr1-1	without H2O	2
																							Col-0	Control	LD	0.542208										6.842		LL	npr1-1	without H2O	2
																							Col-0	Control	LD	0.633935										4.556		LL	npr1-1	without H2O	3
																							Col-0	Control	LD	0.457343										5.312		LL	npr1-1	without H2O	3
																							Col-0	Control	LD	0.670098										5.389		LL	npr1-1	without H2O	3
																							Col-0	Control	LD	0.45										7.384		LL	npr1-1	with H2O	1
																							Col-0	Control	LD	0.526469										7.477		LL	npr1-1	with H2O	1
																							Col-0	Control	LD	0.65182										7.093		LL	npr1-1	with H2O	1
																							Col-0	Control	LD	0.419293										7.469		LL	npr1-1	with H2O	2
																							Col-0	Control	LD	0.449966										7.94		LL	npr1-1	with H2O	2
																							Col-0	Control	LD	0.53805										7.61		LL	npr1-1	with H2O	2
																							Col-0	Control	LD	0.473114										7.447		LL	npr1-1	with H2O	3
																							Col-0	Control	LD	0.48899										7.127		LL	npr1-1	with H2O	3
																							Col-0	Control	LD	0.499962										7.534		LL	npr1-1	with H2O	3
																							Col-0	Control	LD	0.473523
																							Col-0	Control	LD	0.672099										p-value
																							Col-0	Control	LD	0.531266										LL Col-0; with vs. without H2O	4.114e-05
																							Col-0	Control	LD	0.408514										LL sid2-2; with vs. without H2O	0.03998
																							Col-0	Control	LD	0.464833										LL npr1-1; with vs. without H2O	0.001711
																							Col-0	Control	LD	0.621336										LD Col-0; with vs. without H2O	0.08389
																							Col-0	Control	LD	0.693702										LD sid2-2; with vs. without H2O	0.6759
																							Col-0	Control	LD	0.706169										LD npr1-1; with vs. without H2O	0.01256
																							Col-0	Control	LD	0.663664
																							Col-0	Control	LD	0.590893
																							Col-0	Control	LD	0.376654
																							Col-0	Control	LD	0.614544
																							Col-0	Control	LD	0.499085
																							Col-0	Control	LD	0.653597
																							Col-0	Control	LD	0.51884
																							Col-0	Control	LD	0.53473
																							Col-0	Control	LD	0.660296
																							Col-0	Control	LD	0.631036
																							Col-0	Control	LD	0.56069
																							Col-0	Control	LD	0.596681
																							Col-0	Control	LD	0.657094
																							Col-0	Control	LD	0.500253
																							Col-0	Control	LD	0.631551
																							Col-0	Control	LD	0.647336
																							Col-0	Control	LD	0.635398
																							Col-0	Control	LD	0.666565
																							Col-0	Control	LD	0.596664
																							Col-0	Control	LD	0.641478
																							Col-0	Control	LD	0.507245
																							Col-0	Control	LD	0.456122
																							Col-0	Control	LD	0.62566
																							Col-0	Control	LD	0.516758
																							Col-0	Control	LD	0.896922
																							Col-0	Control	LD	0.637686
																							Col-0	Control	LD	0.560623
																							Col-0	Control	LD	0.616354
																							Col-0	Control	LD	0.665715
																							Col-0	Control	LD	0.436924
																							Col-0	Control	LD	0.526917
																							Col-0	Control	LD	0.693915
																							Col-0	Control	LD	0.567212
																							Col-0	Control	LD	0.613793
																							Col-0	Control	LD	0.524214
																							Col-0	Control	LD	0.4817
																							Col-0	Control	LD	0.513028
																							Col-0	Control	LD	0.486768
																							Col-0	Control	LD	0.628615
																							Col-0	Control	LD	0.632937
																							Col-0	Control	LD	0.384833
																							Col-0	Control	LD	0.524185
																							Col-0	Control	LD	0.428555
																							Col-0	DC3000	LD	0.410074
																							Col-0	DC3000	LD	0.399905
																							Col-0	DC3000	LD	0.429113
																							Col-0	DC3000	LD	0.492952
																							Col-0	DC3000	LD	0.443099
																							Col-0	DC3000	LD	0.460819
																							Col-0	DC3000	LD	0.439076
																							Col-0	DC3000	LD	0.406861
																							Col-0	DC3000	LD	0.391173
																							Col-0	DC3000	LD	0.431175
																							Col-0	DC3000	LD	0.463783
																							Col-0	DC3000	LD	0.408824
																							Col-0	DC3000	LD	0.364846
																							Col-0	DC3000	LD	0.431918
																							Col-0	DC3000	LD	0.457152
																							Col-0	DC3000	LD	0.408559
																							Col-0	DC3000	LD	0.460479
																							Col-0	DC3000	LD	0.406473
																							Col-0	DC3000	LD	0.454992
																							Col-0	DC3000	LD	0.470101
																							Col-0	DC3000	LD	0.405109
																							Col-0	DC3000	LD	0.389018
																							Col-0	DC3000	LD	0.503662
																							Col-0	DC3000	LD	0.445224
																							Col-0	DC3000	LD	0.455408
																							Col-0	DC3000	LD	0.437489
																							Col-0	DC3000	LD	0.442873
																							Col-0	DC3000	LD	0.404105
																							Col-0	DC3000	LD	0.423115
																							Col-0	DC3000	LD	0.367197
																							Col-0	DC3000	LD	0.397983
																							Col-0	DC3000	LD	0.404315
																							Col-0	DC3000	LD	0.474528
																							Col-0	DC3000	LD	0.431148
																							Col-0	DC3000	LD	0.339885
																							Col-0	DC3000	LD	0.473389
																							Col-0	DC3000	LD	0.41177
																							Col-0	DC3000	LD	0.535893
																							Col-0	DC3000	LD	0.345194
																							Col-0	DC3000	LD	0.425719
																							Col-0	DC3000	LD	0.53561
																							Col-0	DC3000	LD	0.482494
																							Col-0	DC3000	LD	0.485991
																							Col-0	DC3000	LD	0.420923
																							Col-0	DC3000	LD	0.562257
																							Col-0	DC3000	LD	0.522124
																							Col-0	DC3000	LD	0.518008
																							Col-0	DC3000	LD	0.572543
																							Col-0	DC3000	LD	0.519299
																							Col-0	DC3000	LD	0.474725
																							Col-0	DC3000	LD	0.66774
																							Col-0	DC3000	LD	0.471936
																							Col-0	DC3000	LD	0.549754
																							Col-0	DC3000	LD	0.507562
																							Col-0	DC3000	LD	0.542533
																							Col-0	DC3000	LD	0.479905
																							Col-0	DC3000	LD	0.495984
																							Col-0	DC3000	LD	0.489257
																							Col-0	DC3000	LD	0.463551
																							Col-0	DC3000	LD	0.437084
																							Col-0	DC3000	LD	0.587079
																							Col-0	DC3000	LD	0.492079
																							Col-0	DC3000	LD	0.308871
																							Col-0	DC3000	LD	0.495941
																							Col-0	DC3000	LD	0.406124
																							Col-0	DC3000	LD	0.48648
																							Col-0	DC3000	LD	0.468945
																							Col-0	DC3000	LD	0.667269
																							Col-0	DC3000	LD	0.5
																							Col-0	DC3000	LD	0.52028
																							Col-0	DC3000	LD	0.618056
																							Col-0	DC3000	LD	0.636094
																							Col-0	DC3000	LD	0.418311
																							Col-0	DC3000	LD	0.426335
																							Col-0	DC3000	LD	0.44262
																							Col-0	DC3000	LD	0.448413
																							Col-0	DC3000	LD	0.249539
																							Col-0	DC3000	LD	0.603547
																							Col-0	DC3000	LD	0.596151
																							Col-0	DC3000	LD	0.424447
																							Col-0	DC3000	LD	0.589924
																							Col-0	DC3000	LD	0.53422
																							Col-0	DC3000	LD	0.546076
																							Col-0	DC3000	LD	0.467957
																							Col-0	DC3000	LD	0.471345
																							Col-0	DC3000	LD	0.506239
																							Col-0	DC3000	LD	0.373572
																							Col-0	DC3000	LD	0.455176
																							Col-0	DC3000	LD	0.361828
																							Col-0	DC3000	LD	0.397969
																							Col-0	DC3000	LD	0.489168
																							Col-0	DC3000	LD	0.43437
																							Col-0	DC3000	LD	0.474856
																							Col-0	DC3000	LD	0.56403
																							Col-0	DC3000	LD	0.383247
																							Col-0	DC3000	LD	0.471157
																							Col-0	DC3000	LD	0.447239
																							Col-0	DC3000	LD	0.48841
																							Col-0	DC3000	LD	0.459787
																							Col-0	DC3000	LD	0.444083
																							Col-0	DC3000	LD	0.358662
																							Col-0	DC3000	LD	0.588565
																							Col-0	DC3000	LD	0.428221
																							Col-0	DC3000	LD	0.513996
																							Col-0	DC3000	LD	0.482671
																							Col-0	DC3000	LD	0.403899
																							Col-0	DC3000	LD	0.667901
																							Col-0	DC3000	LD	0.61295
																							Col-0	DC3000	LD	0.409603
																							Col-0	DC3000	LD	0.358479
																							Col-0	DC3000	LD	0.405691
																							Col-0	DC3000	LD	0.464319
																							Col-0	DC3000	LD	0.50323
																							Col-0	DC3000	LD	0.469424
																							Col-0	DC3000	LD	0.351646
																							Col-0	DC3000	LD	0.33342
																							Col-0	DC3000	LD	0.47016
																							Col-0	DC3000	LD	0.48059
																							Col-0	DC3000	LD	0.360665
																							Col-0	DC3000	LD	0.545635
																							Col-0	DC3000	LD	0.406268
																							Col-0	DC3000	LD	0.463289
																							Col-0	DC3000	LD	0.428755
																							Col-0	DC3000	LD	0.398429
																							Col-0	DC3000	LD	0.411926
																							Col-0	DC3000	LD	0.492684
																							Col-0	DC3000	LD	0.475557
																							Col-0	DC3000	LD	0.471554
																							Col-0	DC3000	LD	0.364595
																							Col-0	DC3000	LD	0.427157
																							Col-0	DC3000	LD	0.401003
																							Col-0	DC3000	LD	0.491705
																							Col-0	DC3000	LD	0.350085
																							Col-0	DC3000	LD	0.437635
																							Col-0	DC3000	LD	0.381602
																							Col-0	DC3000	LD	0.34238
																							Col-0	DC3000	LD	0.451398
																							Col-0	DC3000	LD	0.425468
																							Col-0	DC3000	LD	0.448669
																							Col-0	DC3000	LD	0.387657
																							Col-0	DC3000	LD	0.506345
																							Col-0	DC3000	LD	0.423314
																							Col-0	DC3000	LD	0.457803
																							Col-0	DC3000	LD	0.422163
																							Col-0	DC3000	LD	0.408309
																							Col-0	DC3000	LD	0.358397
																							Col-0	DC3000	LD	0.48128
																							Col-0	DC3000	LD	0.418986
																							Col-0	DC3000	LD	0.424951
																							Col-0	DC3000	LD	0.485549
																							Col-0	DC3000	LD	0.455732
																							Col-0	DC3000	LD	0.367055
																							Col-0	DC3000	LD	0.486636
																							Col-0	DC3000	LD	0.45453
																							Col-0	DC3000	LD	0.386877
																							Col-0	DC3000	LD	0.418869
																							Col-0	DC3000	LD	0.399807
																							Col-0	DC3000	LD	0.460725
																							Col-0	DC3000	LD	0.441509
																							sid2-2	Control	LD	0.590741
																							sid2-2	Control	LD	0.511705
																							sid2-2	Control	LD	0.546544
																							sid2-2	Control	LD	0.517697
																							sid2-2	Control	LD	0.532383
																							sid2-2	Control	LD	0.488231
																							sid2-2	Control	LD	0.528243
																							sid2-2	Control	LD	0.500494
																							sid2-2	Control	LD	0.458762
																							sid2-2	Control	LD	0.473541
																							sid2-2	Control	LD	0.492313
																							sid2-2	Control	LD	0.464808
																							sid2-2	Control	LD	0.469679
																							sid2-2	Control	LD	0.501378
																							sid2-2	Control	LD	0.532351
																							sid2-2	Control	LD	0.500031
																							sid2-2	Control	LD	0.521871
																							sid2-2	Control	LD	0.44021
																							sid2-2	Control	LD	0.555353
																							sid2-2	Control	LD	0.68797
																							sid2-2	Control	LD	0.3882
																							sid2-2	Control	LD	0.605461
																							sid2-2	Control	LD	0.639757
																							sid2-2	Control	LD	0.557703
																							sid2-2	Control	LD	0.621246
																							sid2-2	Control	LD	0.564333
																							sid2-2	Control	LD	0.612516
																							sid2-2	Control	LD	0.605768
																							sid2-2	Control	LD	0.565695
																							sid2-2	Control	LD	0.642115
																							sid2-2	Control	LD	0.614017
																							sid2-2	Control	LD	0.749901
																							sid2-2	Control	LD	0.795299
																							sid2-2	Control	LD	0.717825
																							sid2-2	Control	LD	0.643453
																							sid2-2	Control	LD	0.440289
																							sid2-2	Control	LD	0.50506
																							sid2-2	Control	LD	0.646618
																							sid2-2	Control	LD	0.602031
																							sid2-2	Control	LD	0.623064
																							sid2-2	Control	LD	0.561683
																							sid2-2	Control	LD	0.486423
																							sid2-2	Control	LD	0.587389
																							sid2-2	Control	LD	0.517132
																							sid2-2	Control	LD	0.549948
																							sid2-2	Control	LD	0.54699
																							sid2-2	Control	LD	0.591208
																							sid2-2	Control	LD	0.683449
																							sid2-2	Control	LD	0.696476
																							sid2-2	Control	LD	0.599517
																							sid2-2	Control	LD	0.565569
																							sid2-2	Control	LD	0.63936
																							sid2-2	Control	LD	0.673751
																							sid2-2	Control	LD	0.6
																							sid2-2	Control	LD	0.577753
																							sid2-2	Control	LD	0.491491
																							sid2-2	Control	LD	0.462282
																							sid2-2	Control	LD	0.569735
																							sid2-2	Control	LD	0.543813
																							sid2-2	Control	LD	0.516512
																							sid2-2	Control	LD	0.5252
																							sid2-2	Control	LD	0.583314
																							sid2-2	Control	LD	0.584252
																							sid2-2	Control	LD	0.519353
																							sid2-2	Control	LD	0.470692
																							sid2-2	Control	LD	0.580504
																							sid2-2	Control	LD	0.612214
																							sid2-2	Control	LD	0.543423
																							sid2-2	Control	LD	0.514142
																							sid2-2	Control	LD	0.529816
																							sid2-2	Control	LD	0.564236
																							sid2-2	Control	LD	0.500418
																							sid2-2	Control	LD	0.599596
																							sid2-2	Control	LD	0.485105
																							sid2-2	Control	LD	0.56359
																							sid2-2	Control	LD	0.546757
																							sid2-2	Control	LD	0.486242
																							sid2-2	Control	LD	0.495991
																							sid2-2	Control	LD	0.554953
																							sid2-2	Control	LD	0.42585
																							sid2-2	Control	LD	0.582529
																							sid2-2	Control	LD	0.663841
																							sid2-2	Control	LD	0.487052
																							sid2-2	Control	LD	0.385411
																							sid2-2	Control	LD	0.578621
																							sid2-2	Control	LD	0.684824
																							sid2-2	Control	LD	0.529421
																							sid2-2	Control	LD	0.601272
																							sid2-2	Control	LD	0.56779
																							sid2-2	Control	LD	0.640096
																							sid2-2	Control	LD	0.722139
																							sid2-2	Control	LD	0.553677
																							sid2-2	Control	LD	0.534963
																							sid2-2	Control	LD	0.594319
																							sid2-2	Control	LD	0.422853
																							sid2-2	Control	LD	0.502836
																							sid2-2	Control	LD	0.510696
																							sid2-2	Control	LD	0.54812
																							sid2-2	Control	LD	0.573271
																							sid2-2	Control	LD	0.51993
																							sid2-2	Control	LD	0.59678
																							sid2-2	Control	LD	0.537916
																							sid2-2	Control	LD	0.630413
																							sid2-2	Control	LD	0.475859
																							sid2-2	Control	LD	0.555284
																							sid2-2	Control	LD	0.512848
																							sid2-2	Control	LD	0.562975
																							sid2-2	Control	LD	0.503158
																							sid2-2	Control	LD	0.614523
																							sid2-2	Control	LD	0.538963
																							sid2-2	Control	LD	0.467518
																							sid2-2	Control	LD	0.50073
																							sid2-2	Control	LD	0.652032
																							sid2-2	Control	LD	0.510343
																							sid2-2	Control	LD	0.561601
																							sid2-2	Control	LD	0.565649
																							sid2-2	Control	LD	0.624249
																							sid2-2	Control	LD	0.500578
																							sid2-2	Control	LD	0.548046
																							sid2-2	Control	LD	0.544089
																							sid2-2	Control	LD	0.516693
																							sid2-2	Control	LD	0.546968
																							sid2-2	Control	LD	0.565841
																							sid2-2	Control	LD	0.599015
																							sid2-2	Control	LD	0.633048
																							sid2-2	Control	LD	0.510762
																							sid2-2	Control	LD	0.476649
																							sid2-2	Control	LD	0.658967
																							sid2-2	Control	LD	0.50406
																							sid2-2	Control	LD	0.606559
																							sid2-2	Control	LD	0.592259
																							sid2-2	Control	LD	0.583834
																							sid2-2	Control	LD	0.508079
																							sid2-2	Control	LD	0.657134
																							sid2-2	Control	LD	0.631793
																							sid2-2	Control	LD	0.515444
																							sid2-2	Control	LD	0.486687
																							sid2-2	Control	LD	0.689262
																							sid2-2	Control	LD	0.501541
																							sid2-2	Control	LD	0.585332
																							sid2-2	Control	LD	0.515657
																							sid2-2	Control	LD	0.589923
																							sid2-2	Control	LD	0.518939
																							sid2-2	Control	LD	0.522219
																							sid2-2	Control	LD	0.62014
																							sid2-2	Control	LD	0.56317
																							sid2-2	Control	LD	0.521987
																							sid2-2	Control	LD	0.506602
																							sid2-2	Control	LD	0.576319
																							sid2-2	Control	LD	0.602731
																							sid2-2	Control	LD	0.539906
																							sid2-2	Control	LD	0.435612
																							sid2-2	Control	LD	0.551244
																							sid2-2	Control	LD	0.664633
																							sid2-2	Control	LD	0.531065
																							sid2-2	Control	LD	0.562044
																							sid2-2	Control	LD	0.611537
																							sid2-2	Control	LD	0.703744
																							sid2-2	Control	LD	0.570492
																							sid2-2	DC3000	LD	0.454948
																							sid2-2	DC3000	LD	0.348739
																							sid2-2	DC3000	LD	0.470358
																							sid2-2	DC3000	LD	0.424476
																							sid2-2	DC3000	LD	0.41114
																							sid2-2	DC3000	LD	0.335413
																							sid2-2	DC3000	LD	0.346545
																							sid2-2	DC3000	LD	0.344079
																							sid2-2	DC3000	LD	0.407702
																							sid2-2	DC3000	LD	0.406234
																							sid2-2	DC3000	LD	0.373732
																							sid2-2	DC3000	LD	0.350933
																							sid2-2	DC3000	LD	0.345683
																							sid2-2	DC3000	LD	0.358261
																							sid2-2	DC3000	LD	0.459417
																							sid2-2	DC3000	LD	0.5
																							sid2-2	DC3000	LD	0.48546
																							sid2-2	DC3000	LD	0.535331
																							sid2-2	DC3000	LD	0.491359
																							sid2-2	DC3000	LD	0.603847
																							sid2-2	DC3000	LD	0.562131
																							sid2-2	DC3000	LD	0.283177
																							sid2-2	DC3000	LD	0.282343
																							sid2-2	DC3000	LD	0.358112
																							sid2-2	DC3000	LD	0.314759
																							sid2-2	DC3000	LD	0.317197
																							sid2-2	DC3000	LD	0.328112
																							sid2-2	DC3000	LD	0.30271
																							sid2-2	DC3000	LD	0.450118
																							sid2-2	DC3000	LD	0.337565
																							sid2-2	DC3000	LD	0.420028
																							sid2-2	DC3000	LD	0.353161
																							sid2-2	DC3000	LD	0.35731
																							sid2-2	DC3000	LD	0.509889
																							sid2-2	DC3000	LD	0.515909
																							sid2-2	DC3000	LD	0.496718
																							sid2-2	DC3000	LD	0.441873
																							sid2-2	DC3000	LD	0.454191
																							sid2-2	DC3000	LD	0.635045
																							sid2-2	DC3000	LD	0.442427
																							sid2-2	DC3000	LD	0.502227
																							sid2-2	DC3000	LD	0.46312
																							sid2-2	DC3000	LD	0.433208
																							sid2-2	DC3000	LD	0.518192
																							sid2-2	DC3000	LD	0.451835
																							sid2-2	DC3000	LD	0.576704
																							sid2-2	DC3000	LD	0.455492
																							sid2-2	DC3000	LD	0.528747
																							sid2-2	DC3000	LD	0.498194
																							sid2-2	DC3000	LD	0.326042
																							sid2-2	DC3000	LD	0.479546
																							sid2-2	DC3000	LD	0.387229
																							sid2-2	DC3000	LD	0.366732
																							sid2-2	DC3000	LD	0.385721
																							sid2-2	DC3000	LD	0.396244
																							sid2-2	DC3000	LD	0.565481
																							sid2-2	DC3000	LD	0.443075
																							sid2-2	DC3000	LD	0.367246
																							sid2-2	DC3000	LD	0.466518
																							sid2-2	DC3000	LD	0.422063
																							sid2-2	DC3000	LD	0.496013
																							sid2-2	DC3000	LD	0.447216
																							sid2-2	DC3000	LD	0.493521
																							sid2-2	DC3000	LD	0.42828
																							sid2-2	DC3000	LD	0.61595
																							sid2-2	DC3000	LD	0.468072
																							sid2-2	DC3000	LD	0.58721
																							sid2-2	DC3000	LD	0.42918
																							sid2-2	DC3000	LD	0.489981
																							sid2-2	DC3000	LD	0.428972
																							sid2-2	DC3000	LD	0.376017
																							sid2-2	DC3000	LD	0.401546
																							sid2-2	DC3000	LD	0.482121
																							sid2-2	DC3000	LD	0.415065
																							sid2-2	DC3000	LD	0.522297
																							sid2-2	DC3000	LD	0.52754
																							sid2-2	DC3000	LD	0.477409
																							sid2-2	DC3000	LD	0.475928
																							sid2-2	DC3000	LD	0.410315
																							sid2-2	DC3000	LD	0.405288
																							sid2-2	DC3000	LD	0.493197
																							sid2-2	DC3000	LD	0.576315
																							sid2-2	DC3000	LD	0.481901
																							sid2-2	DC3000	LD	0.536585
																							sid2-2	DC3000	LD	0.466457
																							sid2-2	DC3000	LD	0.487128
																							sid2-2	DC3000	LD	0.344597
																							sid2-2	DC3000	LD	0.3059
																							sid2-2	DC3000	LD	0.266395
																							sid2-2	DC3000	LD	0.296299
																							sid2-2	DC3000	LD	0.468537
																							sid2-2	DC3000	LD	0.402381
																							sid2-2	DC3000	LD	0.521113
																							sid2-2	DC3000	LD	0.460182
																							sid2-2	DC3000	LD	0.477732
																							sid2-2	DC3000	LD	0.675103
																							sid2-2	DC3000	LD	0.440066
																							sid2-2	DC3000	LD	0.52586
																							sid2-2	DC3000	LD	0.490105
																							sid2-2	DC3000	LD	0.540347
																							sid2-2	DC3000	LD	0.514188
																							sid2-2	DC3000	LD	0.452758
																							sid2-2	DC3000	LD	0.494457
																							sid2-2	DC3000	LD	0.446006
																							sid2-2	DC3000	LD	0.562804
																							sid2-2	DC3000	LD	0.420511
																							sid2-2	DC3000	LD	0.54231
																							sid2-2	DC3000	LD	0.542315
																							sid2-2	DC3000	LD	0.475912
																							sid2-2	DC3000	LD	0.496964
																							sid2-2	DC3000	LD	0.564807
																							sid2-2	DC3000	LD	0.551463
																							sid2-2	DC3000	LD	0.464321
																							sid2-2	DC3000	LD	0.545147
																							sid2-2	DC3000	LD	0.59424
																							sid2-2	DC3000	LD	0.466924
																							sid2-2	DC3000	LD	0.415231
																							sid2-2	DC3000	LD	0.532781
																							sid2-2	DC3000	LD	0.296462
																							sid2-2	DC3000	LD	0.516008
																							sid2-2	DC3000	LD	0.415726
																							sid2-2	DC3000	LD	0.440439
																							sid2-2	DC3000	LD	0.417956
																							sid2-2	DC3000	LD	0.392232
																							sid2-2	DC3000	LD	0.592672
																							sid2-2	DC3000	LD	0.36339
																							sid2-2	DC3000	LD	0.438688
																							sid2-2	DC3000	LD	0.508475
																							sid2-2	DC3000	LD	0.470891
																							sid2-2	DC3000	LD	0.418672
																							sid2-2	DC3000	LD	0.369263
																							sid2-2	DC3000	LD	0.444192
																							sid2-2	DC3000	LD	0.435168
																							sid2-2	DC3000	LD	0.480466
																							sid2-2	DC3000	LD	0.414191
																							sid2-2	DC3000	LD	0.376028
																							sid2-2	DC3000	LD	0.385701
																							sid2-2	DC3000	LD	0.419321
																							sid2-2	DC3000	LD	0.430268
																							sid2-2	DC3000	LD	0.515307
																							sid2-2	DC3000	LD	0.595831
																							sid2-2	DC3000	LD	0.316993
																							sid2-2	DC3000	LD	0.439658
																							sid2-2	DC3000	LD	0.353781
																							sid2-2	DC3000	LD	0.35335
																							sid2-2	DC3000	LD	0.42829
																							sid2-2	DC3000	LD	0.47128
																							sid2-2	DC3000	LD	0.31765
																							sid2-2	DC3000	LD	0.46761
																							sid2-2	DC3000	LD	0.457257
																							sid2-2	DC3000	LD	0.415239
																							sid2-2	DC3000	LD	0.377147
																							sid2-2	DC3000	LD	0.377944
																							sid2-2	DC3000	LD	0.461442
																							sid2-2	DC3000	LD	0.41269
																							sid2-2	DC3000	LD	0.37717
																							sid2-2	DC3000	LD	0.396723
																							sid2-2	DC3000	LD	0.465132
																							sid2-2	DC3000	LD	0.416411
																							npr1-1	Control	LD	0.770673
																							npr1-1	Control	LD	0.57909
																							npr1-1	Control	LD	0.599289
																							npr1-1	Control	LD	0.608621
																							npr1-1	Control	LD	0.637613
																							npr1-1	Control	LD	0.605361
																							npr1-1	Control	LD	0.456223
																							npr1-1	Control	LD	0.587927
																							npr1-1	Control	LD	0.57085
																							npr1-1	Control	LD	0.618217
																							npr1-1	Control	LD	0.569257
																							npr1-1	Control	LD	0.700009
																							npr1-1	Control	LD	0.632249
																							npr1-1	Control	LD	0.567628
																							npr1-1	Control	LD	0.648606
																							npr1-1	Control	LD	0.618075
																							npr1-1	Control	LD	0.546395
																							npr1-1	Control	LD	0.58623
																							npr1-1	Control	LD	0.618316
																							npr1-1	Control	LD	0.530544
																							npr1-1	Control	LD	0.736177
																							npr1-1	Control	LD	0.546965
																							npr1-1	Control	LD	0.581646
																							npr1-1	Control	LD	0.59425
																							npr1-1	Control	LD	0.591301
																							npr1-1	Control	LD	0.575559
																							npr1-1	Control	LD	0.515815
																							npr1-1	Control	LD	0.454052
																							npr1-1	Control	LD	0.614079
																							npr1-1	Control	LD	0.771502
																							npr1-1	Control	LD	0.474195
																							npr1-1	Control	LD	0.576249
																							npr1-1	Control	LD	0.366375
																							npr1-1	Control	LD	0.735948
																							npr1-1	Control	LD	0.748821
																							npr1-1	Control	LD	0.65863
																							npr1-1	Control	LD	0.506581
																							npr1-1	Control	LD	0.658911
																							npr1-1	Control	LD	0.549074
																							npr1-1	Control	LD	0.580117
																							npr1-1	Control	LD	0.549867
																							npr1-1	Control	LD	0.642798
																							npr1-1	Control	LD	0.577193
																							npr1-1	Control	LD	0.447506
																							npr1-1	Control	LD	0.545634
																							npr1-1	Control	LD	0.590801
																							npr1-1	Control	LD	0.521946
																							npr1-1	Control	LD	0.54417
																							npr1-1	Control	LD	0.628829
																							npr1-1	Control	LD	0.49246
																							npr1-1	Control	LD	0.595374
																							npr1-1	Control	LD	0.597997
																							npr1-1	Control	LD	0.604203
																							npr1-1	Control	LD	0.520252
																							npr1-1	Control	LD	0.489113
																							npr1-1	Control	LD	0.515781
																							npr1-1	Control	LD	0.499357
																							npr1-1	Control	LD	0.61961
																							npr1-1	Control	LD	0.427005
																							npr1-1	Control	LD	0.633344
																							npr1-1	Control	LD	0.333359
																							npr1-1	Control	LD	0.483041
																							npr1-1	Control	LD	0.667903
																							npr1-1	Control	LD	0.50309
																							npr1-1	Control	LD	0.461138
																							npr1-1	Control	LD	0.5
																							npr1-1	Control	LD	0.528756
																							npr1-1	Control	LD	0.500807
																							npr1-1	Control	LD	0.424274
																							npr1-1	Control	LD	0.515071
																							npr1-1	Control	LD	0.559346
																							npr1-1	Control	LD	0.559354
																							npr1-1	Control	LD	0.682723
																							npr1-1	Control	LD	0.542857
																							npr1-1	Control	LD	0.511811
																							npr1-1	Control	LD	0.579459
																							npr1-1	Control	LD	0.632936
																							npr1-1	Control	LD	0.444898
																							npr1-1	Control	LD	0.534231
																							npr1-1	Control	LD	0.54008
																							npr1-1	Control	LD	0.465524
																							npr1-1	Control	LD	0.433751
																							npr1-1	Control	LD	0.578243
																							npr1-1	Control	LD	0.501542
																							npr1-1	Control	LD	0.546605
																							npr1-1	Control	LD	0.535115
																							npr1-1	Control	LD	0.533283
																							npr1-1	Control	LD	0.597419
																							npr1-1	Control	LD	0.583313
																							npr1-1	Control	LD	0.523133
																							npr1-1	Control	LD	0.561
																							npr1-1	Control	LD	0.499506
																							npr1-1	Control	LD	0.552475
																							npr1-1	Control	LD	0.590112
																							npr1-1	Control	LD	0.473838
																							npr1-1	Control	LD	0.658837
																							npr1-1	Control	LD	0.56057
																							npr1-1	Control	LD	0.544949
																							npr1-1	Control	LD	0.558836
																							npr1-1	Control	LD	0.545971
																							npr1-1	Control	LD	0.6053
																							npr1-1	Control	LD	0.522932
																							npr1-1	Control	LD	0.545058
																							npr1-1	Control	LD	0.680338
																							npr1-1	Control	LD	0.455868
																							npr1-1	Control	LD	0.55007
																							npr1-1	Control	LD	0.514479
																							npr1-1	Control	LD	0.45271
																							npr1-1	Control	LD	0.50003
																							npr1-1	Control	LD	0.543396
																							npr1-1	Control	LD	0.526268
																							npr1-1	Control	LD	0.422158
																							npr1-1	Control	LD	0.69906
																							npr1-1	Control	LD	0.504305
																							npr1-1	Control	LD	0.497327
																							npr1-1	Control	LD	0.46955
																							npr1-1	Control	LD	0.562322
																							npr1-1	Control	LD	0.468607
																							npr1-1	Control	LD	0.535889
																							npr1-1	Control	LD	0.594236
																							npr1-1	Control	LD	0.509824
																							npr1-1	Control	LD	0.517033
																							npr1-1	Control	LD	0.468078
																							npr1-1	Control	LD	0.583616
																							npr1-1	Control	LD	0.524075
																							npr1-1	Control	LD	0.505805
																							npr1-1	Control	LD	0.566943
																							npr1-1	Control	LD	0.649696
																							npr1-1	Control	LD	0.573343
																							npr1-1	Control	LD	0.510513
																							npr1-1	Control	LD	0.534863
																							npr1-1	Control	LD	0.456697
																							npr1-1	Control	LD	0.777814
																							npr1-1	Control	LD	0.56367
																							npr1-1	Control	LD	0.494045
																							npr1-1	Control	LD	0.463241
																							npr1-1	Control	LD	0.632467
																							npr1-1	Control	LD	0.599308
																							npr1-1	Control	LD	0.413082
																							npr1-1	Control	LD	0.543914
																							npr1-1	Control	LD	0.420236
																							npr1-1	Control	LD	0.510728
																							npr1-1	Control	LD	0.534894
																							npr1-1	Control	LD	0.522672
																							npr1-1	Control	LD	0.618167
																							npr1-1	Control	LD	0.487929
																							npr1-1	Control	LD	0.726506
																							npr1-1	Control	LD	0.551254
																							npr1-1	Control	LD	0.577586
																							npr1-1	Control	LD	0.52342
																							npr1-1	Control	LD	0.509452
																							npr1-1	Control	LD	0.47574
																							npr1-1	Control	LD	0.496147
																							npr1-1	Control	LD	0.53319
																							npr1-1	Control	LD	0.580465
																							npr1-1	Control	LD	0.502889
																							npr1-1	Control	LD	0.520922
																							npr1-1	Control	LD	0.656523
																							npr1-1	Control	LD	0.504322
																							npr1-1	DC3000	LD	0.440187
																							npr1-1	DC3000	LD	0.35141
																							npr1-1	DC3000	LD	0.38395
																							npr1-1	DC3000	LD	0.323326
																							npr1-1	DC3000	LD	0.36629
																							npr1-1	DC3000	LD	0.393531
																							npr1-1	DC3000	LD	0.41475
																							npr1-1	DC3000	LD	0.430972
																							npr1-1	DC3000	LD	0.277981
																							npr1-1	DC3000	LD	0.374275
																							npr1-1	DC3000	LD	0.41059
																							npr1-1	DC3000	LD	0.367407
																							npr1-1	DC3000	LD	0.444117
																							npr1-1	DC3000	LD	0.379179
																							npr1-1	DC3000	LD	0.390411
																							npr1-1	DC3000	LD	0.393333
																							npr1-1	DC3000	LD	0.293778
																							npr1-1	DC3000	LD	0.417364
																							npr1-1	DC3000	LD	0.448417
																							npr1-1	DC3000	LD	0.360296
																							npr1-1	DC3000	LD	0.4426
																							npr1-1	DC3000	LD	0.4459
																							npr1-1	DC3000	LD	0.375448
																							npr1-1	DC3000	LD	0.394916
																							npr1-1	DC3000	LD	0.388107
																							npr1-1	DC3000	LD	0.456051
																							npr1-1	DC3000	LD	0.364272
																							npr1-1	DC3000	LD	0.35835
																							npr1-1	DC3000	LD	0.409442
																							npr1-1	DC3000	LD	0.356147
																							npr1-1	DC3000	LD	0.415508
																							npr1-1	DC3000	LD	0.450425
																							npr1-1	DC3000	LD	0.309226
																							npr1-1	DC3000	LD	0.411462
																							npr1-1	DC3000	LD	0.403466
																							npr1-1	DC3000	LD	0.297891
																							npr1-1	DC3000	LD	0.38998
																							npr1-1	DC3000	LD	0.46647
																							npr1-1	DC3000	LD	0.571676
																							npr1-1	DC3000	LD	0.340847
																							npr1-1	DC3000	LD	0.420286
																							npr1-1	DC3000	LD	0.402688
																							npr1-1	DC3000	LD	0.506298
																							npr1-1	DC3000	LD	0.455471
																							npr1-1	DC3000	LD	0.500536
																							npr1-1	DC3000	LD	0.530232
																							npr1-1	DC3000	LD	0.559715
																							npr1-1	DC3000	LD	0.366785
																							npr1-1	DC3000	LD	0.496404
																							npr1-1	DC3000	LD	0.551795
																							npr1-1	DC3000	LD	0.480604
																							npr1-1	DC3000	LD	0.583727
																							npr1-1	DC3000	LD	0.42619
																							npr1-1	DC3000	LD	0.538456
																							npr1-1	DC3000	LD	0.425674
																							npr1-1	DC3000	LD	0.345126
																							npr1-1	DC3000	LD	0.389709
																							npr1-1	DC3000	LD	0.361699
																							npr1-1	DC3000	LD	0.588201
																							npr1-1	DC3000	LD	0.373024
																							npr1-1	DC3000	LD	0.319989
																							npr1-1	DC3000	LD	0.362687
																							npr1-1	DC3000	LD	0.55898
																							npr1-1	DC3000	LD	0.433925
																							npr1-1	DC3000	LD	0.464823
																							npr1-1	DC3000	LD	0.379905
																							npr1-1	DC3000	LD	0.415656
																							npr1-1	DC3000	LD	0.364152
																							npr1-1	DC3000	LD	0.45046
																							npr1-1	DC3000	LD	0.456855
																							npr1-1	DC3000	LD	0.374303
																							npr1-1	DC3000	LD	0.412096
																							npr1-1	DC3000	LD	0.535395
																							npr1-1	DC3000	LD	0.380645
																							npr1-1	DC3000	LD	0.410942
																							npr1-1	DC3000	LD	0.499964
																							npr1-1	DC3000	LD	0.520569
																							npr1-1	DC3000	LD	0.337579
																							npr1-1	DC3000	LD	0.368556
																							npr1-1	DC3000	LD	0.370183
																							npr1-1	DC3000	LD	0.374842
																							npr1-1	DC3000	LD	0.375568
																							npr1-1	DC3000	LD	0.530752
																							npr1-1	DC3000	LD	0.402486
																							npr1-1	DC3000	LD	0.362195
																							npr1-1	DC3000	LD	0.361594
																							npr1-1	DC3000	LD	0.414294
																							npr1-1	DC3000	LD	0.569978
																							npr1-1	DC3000	LD	0.33841
																							npr1-1	DC3000	LD	0.426198
																							npr1-1	DC3000	LD	0.365651
																							npr1-1	DC3000	LD	0.366337
																							npr1-1	DC3000	LD	0.406155
																							npr1-1	DC3000	LD	0.441018
																							npr1-1	DC3000	LD	0.542657
																							npr1-1	DC3000	LD	0.390415
																							npr1-1	DC3000	LD	0.351035
																							npr1-1	DC3000	LD	0.474672
																							npr1-1	DC3000	LD	0.401121
																							npr1-1	DC3000	LD	0.430275
																							npr1-1	DC3000	LD	0.318546
																							npr1-1	DC3000	LD	0.40309
																							npr1-1	DC3000	LD	0.350802
																							npr1-1	DC3000	LD	0.322476
																							npr1-1	DC3000	LD	0.420796
																							npr1-1	DC3000	LD	0.411375
																							npr1-1	DC3000	LD	0.356136
																							npr1-1	DC3000	LD	0.397346
																							npr1-1	DC3000	LD	0.37366
																							npr1-1	DC3000	LD	0.46426
																							npr1-1	DC3000	LD	0.424304
																							npr1-1	DC3000	LD	0.457606
																							npr1-1	DC3000	LD	0.399573
																							npr1-1	DC3000	LD	0.350411
																							npr1-1	DC3000	LD	0.395182
																							npr1-1	DC3000	LD	0.322254
																							npr1-1	DC3000	LD	0.41188
																							npr1-1	DC3000	LD	0.441408
																							npr1-1	DC3000	LD	0.425742
																							npr1-1	DC3000	LD	0.376827
																							npr1-1	DC3000	LD	0.363398
																							npr1-1	DC3000	LD	0.408597
																							npr1-1	DC3000	LD	0.366156
																							npr1-1	DC3000	LD	0.433482
																							npr1-1	DC3000	LD	0.342554
																							npr1-1	DC3000	LD	0.454631
																							npr1-1	DC3000	LD	0.450393
																							npr1-1	DC3000	LD	0.42731
																							npr1-1	DC3000	LD	0.356665
																							npr1-1	DC3000	LD	0.410725
																							npr1-1	DC3000	LD	0.449308
																							npr1-1	DC3000	LD	0.471893
																							npr1-1	DC3000	LD	0.449717
																							npr1-1	DC3000	LD	0.428182
																							npr1-1	DC3000	LD	0.352775
																							npr1-1	DC3000	LD	0.327464
																							npr1-1	DC3000	LD	0.47561
																							npr1-1	DC3000	LD	0.414653
																							npr1-1	DC3000	LD	0.45871
																							npr1-1	DC3000	LD	0.294169
																							npr1-1	DC3000	LD	0.343611
																							npr1-1	DC3000	LD	0.361676
																							npr1-1	DC3000	LD	0.326939
																							npr1-1	DC3000	LD	0.380922
																							npr1-1	DC3000	LD	0.376775
																							npr1-1	DC3000	LD	0.373399
																							npr1-1	DC3000	LD	0.34185
																							npr1-1	DC3000	LD	0.388526
																							npr1-1	DC3000	LD	0.362953
																							npr1-1	DC3000	LD	0.377517
																							npr1-1	DC3000	LD	0.41446
																							npr1-1	DC3000	LD	0.390527
																							npr1-1	DC3000	LD	0.358976
																							npr1-1	DC3000	LD	0.436199
																							npr1-1	DC3000	LD	0.490103
																							npr1-1	DC3000	LD	0.441254
																							npr1-1	DC3000	LD	0.439106
																							npr1-1	DC3000	LD	0.46855
																							npr1-1	DC3000	LD	0.394531
																							Col-0	Control	LL	0.564536
																							Col-0	Control	LL	0.569141
																							Col-0	Control	LL	0.645231
																							Col-0	Control	LL	0.573968
																							Col-0	Control	LL	0.772157
																							Col-0	Control	LL	0.557651
																							Col-0	Control	LL	0.472681
																							Col-0	Control	LL	0.617585
																							Col-0	Control	LL	0.628784
																							Col-0	Control	LL	0.796683
																							Col-0	Control	LL	0.481461
																							Col-0	Control	LL	0.500233
																							Col-0	Control	LL	0.526833
																							Col-0	Control	LL	0.598299
																							Col-0	Control	LL	0.609596
																							Col-0	Control	LL	0.596941
																							Col-0	Control	LL	0.5722
																							Col-0	Control	LL	0.660965
																							Col-0	Control	LL	0.611287
																							Col-0	Control	LL	0.805878
																							Col-0	Control	LL	0.520054
																							Col-0	Control	LL	0.585734
																							Col-0	Control	LL	0.737577
																							Col-0	Control	LL	0.605928
																							Col-0	Control	LL	0.573754
																							Col-0	Control	LL	0.64533
																							Col-0	Control	LL	0.699129
																							Col-0	Control	LL	0.580379
																							Col-0	Control	LL	0.547285
																							Col-0	Control	LL	0.764474
																							Col-0	Control	LL	0.582192
																							Col-0	Control	LL	0.606271
																							Col-0	Control	LL	0.616421
																							Col-0	Control	LL	0.647021
																							Col-0	Control	LL	0.587288
																							Col-0	Control	LL	0.709171
																							Col-0	Control	LL	0.647972
																							Col-0	Control	LL	0.650197
																							Col-0	Control	LL	0.737398
																							Col-0	Control	LL	0.578951
																							Col-0	Control	LL	0.697238
																							Col-0	Control	LL	0.665662
																							Col-0	Control	LL	0.641735
																							Col-0	Control	LL	0.61871
																							Col-0	Control	LL	0.548475
																							Col-0	Control	LL	0.632588
																							Col-0	Control	LL	0.572767
																							Col-0	Control	LL	0.642087
																							Col-0	Control	LL	0.587403
																							Col-0	Control	LL	0.635075
																							Col-0	Control	LL	0.594116
																							Col-0	Control	LL	0.607842
																							Col-0	Control	LL	0.527747
																							Col-0	Control	LL	0.572758
																							Col-0	Control	LL	0.67808
																							Col-0	Control	LL	0.655789
																							Col-0	Control	LL	0.696547
																							Col-0	Control	LL	0.65776
																							Col-0	Control	LL	0.661653
																							Col-0	Control	LL	0.632495
																							Col-0	Control	LL	0.687998
																							Col-0	Control	LL	0.563418
																							Col-0	Control	LL	0.5778
																							Col-0	Control	LL	0.542341
																							Col-0	Control	LL	0.544918
																							Col-0	Control	LL	0.572055
																							Col-0	Control	LL	0.512661
																							Col-0	Control	LL	0.605421
																							Col-0	Control	LL	0.681219
																							Col-0	Control	LL	0.617478
																							Col-0	Control	LL	0.688075
																							Col-0	Control	LL	0.609163
																							Col-0	Control	LL	0.570375
																							Col-0	Control	LL	0.698731
																							Col-0	Control	LL	0.606852
																							Col-0	Control	LL	0.55329
																							Col-0	Control	LL	0.556488
																							Col-0	Control	LL	0.678839
																							Col-0	Control	LL	0.618017
																							Col-0	Control	LL	0.493434
																							Col-0	Control	LL	0.611703
																							Col-0	Control	LL	0.504068
																							Col-0	Control	LL	0.678559
																							Col-0	Control	LL	0.615702
																							Col-0	Control	LL	0.494136
																							Col-0	Control	LL	0.604155
																							Col-0	Control	LL	0.704184
																							Col-0	Control	LL	0.600599
																							Col-0	Control	LL	0.590762
																							Col-0	Control	LL	0.661544
																							Col-0	Control	LL	0.641743
																							Col-0	Control	LL	0.414471
																							Col-0	Control	LL	0.642723
																							Col-0	Control	LL	0.648829
																							Col-0	Control	LL	0.637347
																							Col-0	Control	LL	0.673715
																							Col-0	Control	LL	0.648934
																							Col-0	Control	LL	0.613444
																							Col-0	Control	LL	0.595798
																							Col-0	Control	LL	0.575223
																							Col-0	Control	LL	0.457113
																							Col-0	Control	LL	0.56252
																							Col-0	Control	LL	0.613059
																							Col-0	Control	LL	0.525364
																							Col-0	Control	LL	0.470227
																							Col-0	Control	LL	0.530896
																							Col-0	Control	LL	0.537182
																							Col-0	Control	LL	0.580801
																							Col-0	Control	LL	0.608713
																							Col-0	Control	LL	0.49348
																							Col-0	Control	LL	0.575268
																							Col-0	Control	LL	0.525789
																							Col-0	Control	LL	0.586658
																							Col-0	Control	LL	0.581068
																							Col-0	Control	LL	0.545281
																							Col-0	Control	LL	0.718737
																							Col-0	Control	LL	0.728994
																							Col-0	Control	LL	0.622331
																							Col-0	Control	LL	0.571219
																							Col-0	Control	LL	0.555818
																							Col-0	Control	LL	0.610544
																							Col-0	Control	LL	0.600858
																							Col-0	Control	LL	0.549105
																							Col-0	Control	LL	0.486081
																							Col-0	Control	LL	0.569785
																							Col-0	Control	LL	0.622308
																							Col-0	Control	LL	0.519048
																							Col-0	Control	LL	0.522912
																							Col-0	Control	LL	0.596589
																							Col-0	Control	LL	0.474861
																							Col-0	Control	LL	0.66672
																							Col-0	Control	LL	0.572516
																							Col-0	Control	LL	0.648899
																							Col-0	Control	LL	0.609196
																							Col-0	Control	LL	0.466801
																							Col-0	Control	LL	0.518386
																							Col-0	Control	LL	0.609705
																							Col-0	Control	LL	0.558647
																							Col-0	Control	LL	0.718236
																							Col-0	Control	LL	0.662608
																							Col-0	Control	LL	0.620153
																							Col-0	Control	LL	0.621307
																							Col-0	Control	LL	0.575225
																							Col-0	Control	LL	0.557189
																							Col-0	Control	LL	0.561469
																							Col-0	Control	LL	0.677621
																							Col-0	Control	LL	0.534773
																							Col-0	Control	LL	0.618901
																							Col-0	Control	LL	0.504554
																							Col-0	Control	LL	0.591338
																							Col-0	Control	LL	0.516399
																							Col-0	Control	LL	0.545563
																							Col-0	Control	LL	0.671474
																							Col-0	Control	LL	0.582565
																							Col-0	Control	LL	0.633399
																							Col-0	Control	LL	0.552106
																							Col-0	Control	LL	0.629476
																							Col-0	Control	LL	0.649503
																							Col-0	Control	LL	0.626048
																							Col-0	DC3000	LL	0.547718
																							Col-0	DC3000	LL	0.544873
																							Col-0	DC3000	LL	0.529578
																							Col-0	DC3000	LL	0.64714
																							Col-0	DC3000	LL	0.606302
																							Col-0	DC3000	LL	0.629299
																							Col-0	DC3000	LL	0.712543
																							Col-0	DC3000	LL	0.531568
																							Col-0	DC3000	LL	0.608118
																							Col-0	DC3000	LL	0.686025
																							Col-0	DC3000	LL	0.684931
																							Col-0	DC3000	LL	0.602253
																							Col-0	DC3000	LL	0.72408
																							Col-0	DC3000	LL	0.576326
																							Col-0	DC3000	LL	0.526518
																							Col-0	DC3000	LL	0.606774
																							Col-0	DC3000	LL	0.6419
																							Col-0	DC3000	LL	0.666846
																							Col-0	DC3000	LL	0.514696
																							Col-0	DC3000	LL	0.656436
																							Col-0	DC3000	LL	0.58484
																							Col-0	DC3000	LL	0.631675
																							Col-0	DC3000	LL	0.576114
																							Col-0	DC3000	LL	0.656326
																							Col-0	DC3000	LL	0.660361
																							Col-0	DC3000	LL	0.52333
																							Col-0	DC3000	LL	0.734945
																							Col-0	DC3000	LL	0.692917
																							Col-0	DC3000	LL	0.590964
																							Col-0	DC3000	LL	0.679533
																							Col-0	DC3000	LL	0.764275
																							Col-0	DC3000	LL	0.581939
																							Col-0	DC3000	LL	0.777324
																							Col-0	DC3000	LL	0.637093
																							Col-0	DC3000	LL	0.580317
																							Col-0	DC3000	LL	0.631561
																							Col-0	DC3000	LL	0.491428
																							Col-0	DC3000	LL	0.594888
																							Col-0	DC3000	LL	0.47141
																							Col-0	DC3000	LL	0.603548
																							Col-0	DC3000	LL	0.551455
																							Col-0	DC3000	LL	0.583219
																							Col-0	DC3000	LL	0.56519
																							Col-0	DC3000	LL	0.652989
																							Col-0	DC3000	LL	0.521506
																							Col-0	DC3000	LL	0.643919
																							Col-0	DC3000	LL	0.535537
																							Col-0	DC3000	LL	0.527509
																							Col-0	DC3000	LL	0.55549
																							Col-0	DC3000	LL	0.494421
																							Col-0	DC3000	LL	0.557516
																							Col-0	DC3000	LL	0.543184
																							Col-0	DC3000	LL	0.544677
																							Col-0	DC3000	LL	0.752218
																							Col-0	DC3000	LL	0.621951
																							Col-0	DC3000	LL	0.736661
																							Col-0	DC3000	LL	0.663663
																							Col-0	DC3000	LL	0.521133
																							Col-0	DC3000	LL	0.63034
																							Col-0	DC3000	LL	0.633386
																							Col-0	DC3000	LL	0.549324
																							Col-0	DC3000	LL	0.590702
																							Col-0	DC3000	LL	0.550306
																							Col-0	DC3000	LL	0.565526
																							Col-0	DC3000	LL	0.730344
																							Col-0	DC3000	LL	0.603524
																							Col-0	DC3000	LL	0.673133
																							Col-0	DC3000	LL	0.507333
																							Col-0	DC3000	LL	0.499368
																							Col-0	DC3000	LL	0.61946
																							Col-0	DC3000	LL	0.635351
																							Col-0	DC3000	LL	0.61422
																							Col-0	DC3000	LL	0.537011
																							Col-0	DC3000	LL	0.555434
																							Col-0	DC3000	LL	0.50512
																							Col-0	DC3000	LL	0.559262
																							Col-0	DC3000	LL	0.66637
																							Col-0	DC3000	LL	0.608233
																							Col-0	DC3000	LL	0.513127
																							Col-0	DC3000	LL	0.606697
																							Col-0	DC3000	LL	0.591632
																							Col-0	DC3000	LL	0.474193
																							Col-0	DC3000	LL	0.480708
																							Col-0	DC3000	LL	0.597461
																							Col-0	DC3000	LL	0.581859
																							Col-0	DC3000	LL	0.513869
																							Col-0	DC3000	LL	0.530256
																							Col-0	DC3000	LL	0.477787
																							Col-0	DC3000	LL	0.691349
																							Col-0	DC3000	LL	0.644334
																							Col-0	DC3000	LL	0.633099
																							Col-0	DC3000	LL	0.573513
																							Col-0	DC3000	LL	0.463686
																							Col-0	DC3000	LL	0.637949
																							Col-0	DC3000	LL	0.682811
																							Col-0	DC3000	LL	0.641198
																							Col-0	DC3000	LL	0.559323
																							Col-0	DC3000	LL	0.51841
																							Col-0	DC3000	LL	0.591752
																							Col-0	DC3000	LL	0.52494
																							Col-0	DC3000	LL	0.620559
																							Col-0	DC3000	LL	0.528896
																							Col-0	DC3000	LL	0.571247
																							Col-0	DC3000	LL	0.577122
																							Col-0	DC3000	LL	0.477438
																							Col-0	DC3000	LL	0.563232
																							Col-0	DC3000	LL	0.654165
																							Col-0	DC3000	LL	0.537535
																							Col-0	DC3000	LL	0.475029
																							Col-0	DC3000	LL	0.629152
																							Col-0	DC3000	LL	0.569944
																							Col-0	DC3000	LL	0.554632
																							Col-0	DC3000	LL	0.571487
																							Col-0	DC3000	LL	0.562845
																							Col-0	DC3000	LL	0.5427
																							Col-0	DC3000	LL	0.557006
																							Col-0	DC3000	LL	0.593489
																							Col-0	DC3000	LL	0.576907
																							Col-0	DC3000	LL	0.599747
																							Col-0	DC3000	LL	0.532435
																							Col-0	DC3000	LL	0.581978
																							Col-0	DC3000	LL	0.536507
																							Col-0	DC3000	LL	0.703039
																							Col-0	DC3000	LL	0.563617
																							Col-0	DC3000	LL	0.661735
																							Col-0	DC3000	LL	0.465263
																							Col-0	DC3000	LL	0.564179
																							Col-0	DC3000	LL	0.525537
																							Col-0	DC3000	LL	0.594771
																							Col-0	DC3000	LL	0.534183
																							Col-0	DC3000	LL	0.574852
																							Col-0	DC3000	LL	0.56333
																							Col-0	DC3000	LL	0.467978
																							Col-0	DC3000	LL	0.648192
																							Col-0	DC3000	LL	0.487961
																							Col-0	DC3000	LL	0.499917
																							Col-0	DC3000	LL	0.647204
																							Col-0	DC3000	LL	0.62532
																							Col-0	DC3000	LL	0.545712
																							Col-0	DC3000	LL	0.387659
																							Col-0	DC3000	LL	0.617888
																							Col-0	DC3000	LL	0.42482
																							Col-0	DC3000	LL	0.574796
																							Col-0	DC3000	LL	0.519337
																							Col-0	DC3000	LL	0.583608
																							Col-0	DC3000	LL	0.470207
																							Col-0	DC3000	LL	0.68278
																							Col-0	DC3000	LL	0.504295
																							Col-0	DC3000	LL	0.533474
																							Col-0	DC3000	LL	0.53976
																							Col-0	DC3000	LL	0.486138
																							Col-0	DC3000	LL	0.626924
																							Col-0	DC3000	LL	0.551976
																							Col-0	DC3000	LL	0.651926
																							Col-0	DC3000	LL	0.654027
																							Col-0	DC3000	LL	0.714329
																							Col-0	DC3000	LL	0.528224
																							Col-0	DC3000	LL	0.456176
																							Col-0	DC3000	LL	0.639282
																							sid2-2	Control	LL	0.58695
																							sid2-2	Control	LL	0.821412
																							sid2-2	Control	LL	0.628391
																							sid2-2	Control	LL	0.675239
																							sid2-2	Control	LL	0.699445
																							sid2-2	Control	LL	0.398401
																							sid2-2	Control	LL	0.719836
																							sid2-2	Control	LL	0.808242
																							sid2-2	Control	LL	0.558738
																							sid2-2	Control	LL	0.86173
																							sid2-2	Control	LL	0.441387
																							sid2-2	Control	LL	0.604411
																							sid2-2	Control	LL	0.524547
																							sid2-2	Control	LL	0.626636
																							sid2-2	Control	LL	0.80576
																							sid2-2	Control	LL	0.749489
																							sid2-2	Control	LL	0.58968
																							sid2-2	Control	LL	0.622078
																							sid2-2	Control	LL	0.534743
																							sid2-2	Control	LL	0.604811
																							sid2-2	Control	LL	0.823242
																							sid2-2	Control	LL	0.726495
																							sid2-2	Control	LL	0.665004
																							sid2-2	Control	LL	0.399333
																							sid2-2	Control	LL	0.416326
																							sid2-2	Control	LL	0.617358
																							sid2-2	Control	LL	0.664799
																							sid2-2	Control	LL	0.794929
																							sid2-2	Control	LL	0.542651
																							sid2-2	Control	LL	0.57581
																							sid2-2	Control	LL	0.623696
																							sid2-2	Control	LL	0.729853
																							sid2-2	Control	LL	0.538596
																							sid2-2	Control	LL	0.701457
																							sid2-2	Control	LL	0.601942
																							sid2-2	Control	LL	0.643432
																							sid2-2	Control	LL	0.674128
																							sid2-2	Control	LL	0.643902
																							sid2-2	Control	LL	0.518282
																							sid2-2	Control	LL	0.581145
																							sid2-2	Control	LL	0.860652
																							sid2-2	Control	LL	0.529836
																							sid2-2	Control	LL	0.653375
																							sid2-2	Control	LL	0.615469
																							sid2-2	Control	LL	0.557064
																							sid2-2	Control	LL	0.639714
																							sid2-2	Control	LL	0.450769
																							sid2-2	Control	LL	0.532989
																							sid2-2	Control	LL	0.495577
																							sid2-2	Control	LL	0.529323
																							sid2-2	Control	LL	0.532232
																							sid2-2	Control	LL	0.670191
																							sid2-2	Control	LL	0.485404
																							sid2-2	Control	LL	0.624437
																							sid2-2	Control	LL	0.473477
																							sid2-2	Control	LL	0.639749
																							sid2-2	Control	LL	0.515819
																							sid2-2	Control	LL	0.551155
																							sid2-2	Control	LL	0.453283
																							sid2-2	Control	LL	0.639789
																							sid2-2	Control	LL	0.444556
																							sid2-2	Control	LL	0.620035
																							sid2-2	Control	LL	0.620631
																							sid2-2	Control	LL	0.744783
																							sid2-2	Control	LL	0.604967
																							sid2-2	Control	LL	0.573995
																							sid2-2	Control	LL	0.547958
																							sid2-2	Control	LL	0.609508
																							sid2-2	Control	LL	0.580576
																							sid2-2	Control	LL	0.767772
																							sid2-2	Control	LL	0.545897
																							sid2-2	Control	LL	0.585162
																							sid2-2	Control	LL	0.542516
																							sid2-2	Control	LL	0.653997
																							sid2-2	Control	LL	0.542088
																							sid2-2	Control	LL	0.624323
																							sid2-2	Control	LL	0.538038
																							sid2-2	Control	LL	0.734717
																							sid2-2	Control	LL	0.613102
																							sid2-2	Control	LL	0.49197
																							sid2-2	Control	LL	0.567033
																							sid2-2	Control	LL	0.534704
																							sid2-2	Control	LL	0.574428
																							sid2-2	Control	LL	0.603193
																							sid2-2	Control	LL	0.695922
																							sid2-2	Control	LL	0.601796
																							sid2-2	Control	LL	0.505464
																							sid2-2	Control	LL	0.722935
																							sid2-2	Control	LL	0.57976
																							sid2-2	Control	LL	0.672017
																							sid2-2	Control	LL	0.720705
																							sid2-2	Control	LL	0.6822
																							sid2-2	Control	LL	0.483473
																							sid2-2	Control	LL	0.583722
																							sid2-2	Control	LL	0.606869
																							sid2-2	Control	LL	0.529918
																							sid2-2	Control	LL	0.506719
																							sid2-2	Control	LL	0.696092
																							sid2-2	Control	LL	0.527443
																							sid2-2	Control	LL	0.610163
																							sid2-2	Control	LL	0.805014
																							sid2-2	Control	LL	0.537195
																							sid2-2	Control	LL	0.612265
																							sid2-2	Control	LL	0.619312
																							sid2-2	Control	LL	0.485483
																							sid2-2	Control	LL	0.591917
																							sid2-2	Control	LL	0.683404
																							sid2-2	Control	LL	0.680227
																							sid2-2	Control	LL	0.687558
																							sid2-2	Control	LL	0.476555
																							sid2-2	Control	LL	0.609622
																							sid2-2	Control	LL	0.587931
																							sid2-2	Control	LL	0.556597
																							sid2-2	Control	LL	0.629297
																							sid2-2	Control	LL	0.483156
																							sid2-2	Control	LL	0.545551
																							sid2-2	Control	LL	0.486911
																							sid2-2	Control	LL	0.684065
																							sid2-2	Control	LL	0.552521
																							sid2-2	Control	LL	0.485475
																							sid2-2	Control	LL	0.491734
																							sid2-2	Control	LL	0.551794
																							sid2-2	Control	LL	0.62974
																							sid2-2	Control	LL	0.459836
																							sid2-2	Control	LL	0.795028
																							sid2-2	Control	LL	0.434723
																							sid2-2	Control	LL	0.485626
																							sid2-2	Control	LL	0.582781
																							sid2-2	Control	LL	0.686323
																							sid2-2	Control	LL	0.534982
																							sid2-2	Control	LL	0.62866
																							sid2-2	Control	LL	0.459128
																							sid2-2	Control	LL	0.588445
																							sid2-2	Control	LL	0.475997
																							sid2-2	Control	LL	0.641101
																							sid2-2	Control	LL	0.669499
																							sid2-2	Control	LL	0.573223
																							sid2-2	Control	LL	0.594225
																							sid2-2	Control	LL	0.652264
																							sid2-2	Control	LL	0.629836
																							sid2-2	Control	LL	0.474617
																							sid2-2	Control	LL	0.598772
																							sid2-2	Control	LL	0.628226
																							sid2-2	Control	LL	0.534616
																							sid2-2	Control	LL	0.626332
																							sid2-2	Control	LL	0.601801
																							sid2-2	Control	LL	0.68329
																							sid2-2	Control	LL	0.691368
																							sid2-2	Control	LL	0.665268
																							sid2-2	Control	LL	0.588049
																							sid2-2	Control	LL	0.46643
																							sid2-2	Control	LL	0.425238
																							sid2-2	Control	LL	0.585601
																							sid2-2	Control	LL	0.68679
																							sid2-2	Control	LL	0.684922
																							sid2-2	Control	LL	0.533217
																							sid2-2	Control	LL	0.496416
																							sid2-2	Control	LL	0.512127
																							sid2-2	Control	LL	0.513891
																							sid2-2	DC3000	LL	0.386635
																							sid2-2	DC3000	LL	0.368433
																							sid2-2	DC3000	LL	0.39902
																							sid2-2	DC3000	LL	0.424066
																							sid2-2	DC3000	LL	0.526951
																							sid2-2	DC3000	LL	0.388657
																							sid2-2	DC3000	LL	0.387421
																							sid2-2	DC3000	LL	0.375807
																							sid2-2	DC3000	LL	0.363275
																							sid2-2	DC3000	LL	0.549466
																							sid2-2	DC3000	LL	0.516474
																							sid2-2	DC3000	LL	0.367899
																							sid2-2	DC3000	LL	0.37849
																							sid2-2	DC3000	LL	0.48355
																							sid2-2	DC3000	LL	0.42715
																							sid2-2	DC3000	LL	0.371502
																							sid2-2	DC3000	LL	0.443103
																							sid2-2	DC3000	LL	0.401662
																							sid2-2	DC3000	LL	0.410476
																							sid2-2	DC3000	LL	0.360712
																							sid2-2	DC3000	LL	0.417777
																							sid2-2	DC3000	LL	0.374851
																							sid2-2	DC3000	LL	0.436507
																							sid2-2	DC3000	LL	0.373928
																							sid2-2	DC3000	LL	0.404204
																							sid2-2	DC3000	LL	0.368023
																							sid2-2	DC3000	LL	0.412069
																							sid2-2	DC3000	LL	0.360594
																							sid2-2	DC3000	LL	0.358595
																							sid2-2	DC3000	LL	0.475722
																							sid2-2	DC3000	LL	0.362188
																							sid2-2	DC3000	LL	0.447401
																							sid2-2	DC3000	LL	0.355442
																							sid2-2	DC3000	LL	0.582411
																							sid2-2	DC3000	LL	0.540244
																							sid2-2	DC3000	LL	0.440709
																							sid2-2	DC3000	LL	0.438517
																							sid2-2	DC3000	LL	0.564175
																							sid2-2	DC3000	LL	0.496212
																							sid2-2	DC3000	LL	0.550407
																							sid2-2	DC3000	LL	0.567853
																							sid2-2	DC3000	LL	0.442965
																							sid2-2	DC3000	LL	0.538939
																							sid2-2	DC3000	LL	0.604473
																							sid2-2	DC3000	LL	0.482741
																							sid2-2	DC3000	LL	0.508965
																							sid2-2	DC3000	LL	0.505913
																							sid2-2	DC3000	LL	0.55498
																							sid2-2	DC3000	LL	0.46251
																							sid2-2	DC3000	LL	0.502952
																							sid2-2	DC3000	LL	0.432436
																							sid2-2	DC3000	LL	0.37896
																							sid2-2	DC3000	LL	0.581667
																							sid2-2	DC3000	LL	0.448853
																							sid2-2	DC3000	LL	0.313864
																							sid2-2	DC3000	LL	0.332177
																							sid2-2	DC3000	LL	0.386079
																							sid2-2	DC3000	LL	0.387731
																							sid2-2	DC3000	LL	0.379354
																							sid2-2	DC3000	LL	0.424967
																							sid2-2	DC3000	LL	0.383628
																							sid2-2	DC3000	LL	0.406481
																							sid2-2	DC3000	LL	0.45916
																							sid2-2	DC3000	LL	0.40838
																							sid2-2	DC3000	LL	0.502836
																							sid2-2	DC3000	LL	0.470049
																							sid2-2	DC3000	LL	0.359229
																							sid2-2	DC3000	LL	0.421634
																							sid2-2	DC3000	LL	0.315815
																							sid2-2	DC3000	LL	0.499383
																							sid2-2	DC3000	LL	0.429309
																							sid2-2	DC3000	LL	0.355946
																							sid2-2	DC3000	LL	0.34205
																							sid2-2	DC3000	LL	0.518827
																							sid2-2	DC3000	LL	0.490828
																							sid2-2	DC3000	LL	0.493077
																							sid2-2	DC3000	LL	0.426397
																							sid2-2	DC3000	LL	0.340905
																							sid2-2	DC3000	LL	0.577805
																							sid2-2	DC3000	LL	0.591659
																							sid2-2	DC3000	LL	0.542007
																							sid2-2	DC3000	LL	0.361306
																							sid2-2	DC3000	LL	0.453075
																							sid2-2	DC3000	LL	0.496274
																							sid2-2	DC3000	LL	0.603209
																							sid2-2	DC3000	LL	0.47895
																							sid2-2	DC3000	LL	0.379235
																							sid2-2	DC3000	LL	0.441939
																							sid2-2	DC3000	LL	0.434664
																							sid2-2	DC3000	LL	0.485056
																							sid2-2	DC3000	LL	0.585285
																							sid2-2	DC3000	LL	0.458355
																							sid2-2	DC3000	LL	0.612978
																							sid2-2	DC3000	LL	0.424584
																							sid2-2	DC3000	LL	0.503931
																							sid2-2	DC3000	LL	0.462185
																							sid2-2	DC3000	LL	0.66976
																							sid2-2	DC3000	LL	0.539259
																							sid2-2	DC3000	LL	0.630359
																							sid2-2	DC3000	LL	0.567099
																							sid2-2	DC3000	LL	0.60452
																							sid2-2	DC3000	LL	0.586896
																							sid2-2	DC3000	LL	0.399349
																							sid2-2	DC3000	LL	0.457463
																							sid2-2	DC3000	LL	0.516552
																							sid2-2	DC3000	LL	0.480449
																							sid2-2	DC3000	LL	0.697838
																							sid2-2	DC3000	LL	0.522005
																							sid2-2	DC3000	LL	0.670516
																							sid2-2	DC3000	LL	0.420153
																							sid2-2	DC3000	LL	0.634615
																							sid2-2	DC3000	LL	0.490137
																							sid2-2	DC3000	LL	0.620269
																							sid2-2	DC3000	LL	0.450011
																							sid2-2	DC3000	LL	0.428656
																							sid2-2	DC3000	LL	0.459545
																							sid2-2	DC3000	LL	0.474723
																							sid2-2	DC3000	LL	0.477673
																							sid2-2	DC3000	LL	0.689857
																							sid2-2	DC3000	LL	0.508573
																							sid2-2	DC3000	LL	0.594844
																							sid2-2	DC3000	LL	0.40938
																							sid2-2	DC3000	LL	0.721262
																							sid2-2	DC3000	LL	0.484841
																							sid2-2	DC3000	LL	0.662412
																							sid2-2	DC3000	LL	0.451322
																							sid2-2	DC3000	LL	0.518261
																							sid2-2	DC3000	LL	0.668151
																							sid2-2	DC3000	LL	0.477421
																							sid2-2	DC3000	LL	0.466662
																							sid2-2	DC3000	LL	0.607092
																							sid2-2	DC3000	LL	0.588371
																							sid2-2	DC3000	LL	0.60419
																							sid2-2	DC3000	LL	0.463755
																							sid2-2	DC3000	LL	0.595184
																							sid2-2	DC3000	LL	0.769735
																							sid2-2	DC3000	LL	0.505862
																							sid2-2	DC3000	LL	0.5239
																							sid2-2	DC3000	LL	0.49194
																							sid2-2	DC3000	LL	0.588253
																							sid2-2	DC3000	LL	0.503121
																							sid2-2	DC3000	LL	0.468662
																							sid2-2	DC3000	LL	0.514127
																							sid2-2	DC3000	LL	0.642704
																							sid2-2	DC3000	LL	0.688053
																							sid2-2	DC3000	LL	0.370098
																							sid2-2	DC3000	LL	0.478128
																							sid2-2	DC3000	LL	0.592664
																							sid2-2	DC3000	LL	0.483235
																							sid2-2	DC3000	LL	0.540836
																							sid2-2	DC3000	LL	0.544953
																							sid2-2	DC3000	LL	0.452221
																							sid2-2	DC3000	LL	0.503324
																							sid2-2	DC3000	LL	0.36887
																							sid2-2	DC3000	LL	0.492168
																							sid2-2	DC3000	LL	0.496207
																							sid2-2	DC3000	LL	0.503149
																							sid2-2	DC3000	LL	0.56596
																							sid2-2	DC3000	LL	0.562193
																							npr1-1	Control	LL	0.489226
																							npr1-1	Control	LL	0.493323
																							npr1-1	Control	LL	0.574924
																							npr1-1	Control	LL	0.765569
																							npr1-1	Control	LL	0.413249
																							npr1-1	Control	LL	0.61151
																							npr1-1	Control	LL	0.624833
																							npr1-1	Control	LL	0.390199
																							npr1-1	Control	LL	0.592159
																							npr1-1	Control	LL	0.519862
																							npr1-1	Control	LL	0.620802
																							npr1-1	Control	LL	0.679088
																							npr1-1	Control	LL	0.563017
																							npr1-1	Control	LL	0.573258
																							npr1-1	Control	LL	0.578201
																							npr1-1	Control	LL	0.554609
																							npr1-1	Control	LL	0.737798
																							npr1-1	Control	LL	0.588986
																							npr1-1	Control	LL	0.542012
																							npr1-1	Control	LL	0.526532
																							npr1-1	Control	LL	0.534114
																							npr1-1	Control	LL	0.572953
																							npr1-1	Control	LL	0.548674
																							npr1-1	Control	LL	0.670124
																							npr1-1	Control	LL	0.592775
																							npr1-1	Control	LL	0.531761
																							npr1-1	Control	LL	0.650676
																							npr1-1	Control	LL	0.569176
																							npr1-1	Control	LL	0.637044
																							npr1-1	Control	LL	0.616759
																							npr1-1	Control	LL	0.617551
																							npr1-1	Control	LL	0.491549
																							npr1-1	Control	LL	0.586031
																							npr1-1	Control	LL	0.638142
																							npr1-1	Control	LL	0.632412
																							npr1-1	Control	LL	0.541985
																							npr1-1	Control	LL	0.617484
																							npr1-1	Control	LL	0.545317
																							npr1-1	Control	LL	0.819833
																							npr1-1	Control	LL	0.649221
																							npr1-1	Control	LL	0.479245
																							npr1-1	Control	LL	0.639786
																							npr1-1	Control	LL	0.602015
																							npr1-1	Control	LL	0.606592
																							npr1-1	Control	LL	0.527369
																							npr1-1	Control	LL	0.581338
																							npr1-1	Control	LL	0.591842
																							npr1-1	Control	LL	0.553366
																							npr1-1	Control	LL	0.652849
																							npr1-1	Control	LL	0.542093
																							npr1-1	Control	LL	0.642847
																							npr1-1	Control	LL	0.66669
																							npr1-1	Control	LL	0.414944
																							npr1-1	Control	LL	0.714215
																							npr1-1	Control	LL	0.710456
																							npr1-1	Control	LL	0.453031
																							npr1-1	Control	LL	0.637633
																							npr1-1	Control	LL	0.658004
																							npr1-1	Control	LL	0.523938
																							npr1-1	Control	LL	0.788125
																							npr1-1	Control	LL	0.56239
																							npr1-1	Control	LL	0.422845
																							npr1-1	Control	LL	0.618326
																							npr1-1	Control	LL	0.54406
																							npr1-1	Control	LL	0.709695
																							npr1-1	Control	LL	0.689836
																							npr1-1	Control	LL	0.553083
																							npr1-1	Control	LL	0.512064
																							npr1-1	Control	LL	0.557888
																							npr1-1	Control	LL	0.76376
																							npr1-1	Control	LL	0.616741
																							npr1-1	Control	LL	0.560328
																							npr1-1	Control	LL	0.459151
																							npr1-1	Control	LL	0.755539
																							npr1-1	Control	LL	0.790727
																							npr1-1	Control	LL	0.520413
																							npr1-1	Control	LL	0.502586
																							npr1-1	Control	LL	0.503812
																							npr1-1	Control	LL	0.692444
																							npr1-1	Control	LL	0.674718
																							npr1-1	Control	LL	0.718877
																							npr1-1	Control	LL	0.496755
																							npr1-1	Control	LL	0.669116
																							npr1-1	Control	LL	0.512271
																							npr1-1	Control	LL	0.588549
																							npr1-1	Control	LL	0.767087
																							npr1-1	Control	LL	0.545906
																							npr1-1	Control	LL	0.697486
																							npr1-1	Control	LL	0.552362
																							npr1-1	Control	LL	0.525676
																							npr1-1	Control	LL	0.567136
																							npr1-1	Control	LL	0.499973
																							npr1-1	Control	LL	0.556427
																							npr1-1	Control	LL	0.564558
																							npr1-1	Control	LL	0.543646
																							npr1-1	Control	LL	0.732195
																							npr1-1	Control	LL	0.490988
																							npr1-1	Control	LL	0.591284
																							npr1-1	Control	LL	0.704418
																							npr1-1	Control	LL	0.622226
																							npr1-1	Control	LL	0.630985
																							npr1-1	Control	LL	0.626421
																							npr1-1	Control	LL	0.592224
																							npr1-1	Control	LL	0.583476
																							npr1-1	Control	LL	0.557825
																							npr1-1	Control	LL	0.521531
																							npr1-1	Control	LL	0.573447
																							npr1-1	Control	LL	0.459001
																							npr1-1	Control	LL	0.707419
																							npr1-1	Control	LL	0.570685
																							npr1-1	Control	LL	0.583358
																							npr1-1	Control	LL	0.610936
																							npr1-1	Control	LL	0.703962
																							npr1-1	Control	LL	0.528714
																							npr1-1	Control	LL	0.55635
																							npr1-1	Control	LL	0.63168
																							npr1-1	Control	LL	0.608915
																							npr1-1	Control	LL	0.589268
																							npr1-1	Control	LL	0.579987
																							npr1-1	Control	LL	0.650811
																							npr1-1	Control	LL	0.644841
																							npr1-1	Control	LL	0.61387
																							npr1-1	Control	LL	0.546596
																							npr1-1	Control	LL	0.710598
																							npr1-1	Control	LL	0.608408
																							npr1-1	Control	LL	0.61953
																							npr1-1	Control	LL	0.539708
																							npr1-1	Control	LL	0.799947
																							npr1-1	Control	LL	0.67874
																							npr1-1	Control	LL	0.62485
																							npr1-1	Control	LL	0.595391
																							npr1-1	Control	LL	0.625959
																							npr1-1	Control	LL	0.724634
																							npr1-1	Control	LL	0.725556
																							npr1-1	Control	LL	0.588746
																							npr1-1	Control	LL	0.71132
																							npr1-1	Control	LL	0.694723
																							npr1-1	Control	LL	0.591773
																							npr1-1	Control	LL	0.589205
																							npr1-1	Control	LL	0.680007
																							npr1-1	Control	LL	0.605796
																							npr1-1	Control	LL	0.529218
																							npr1-1	Control	LL	0.616822
																							npr1-1	Control	LL	0.478268
																							npr1-1	Control	LL	0.585156
																							npr1-1	Control	LL	0.577431
																							npr1-1	Control	LL	0.582309
																							npr1-1	Control	LL	0.497168
																							npr1-1	Control	LL	0.659998
																							npr1-1	Control	LL	0.554618
																							npr1-1	Control	LL	0.601217
																							npr1-1	Control	LL	0.743545
																							npr1-1	Control	LL	0.610214
																							npr1-1	Control	LL	0.605422
																							npr1-1	Control	LL	0.530712
																							npr1-1	Control	LL	0.524395
																							npr1-1	Control	LL	0.62433
																							npr1-1	Control	LL	0.720997
																							npr1-1	Control	LL	0.584465
																							npr1-1	DC3000	LL	0.375
																							npr1-1	DC3000	LL	0.472592
																							npr1-1	DC3000	LL	0.480201
																							npr1-1	DC3000	LL	0.412996
																							npr1-1	DC3000	LL	0.32794
																							npr1-1	DC3000	LL	0.299955
																							npr1-1	DC3000	LL	0.454324
																							npr1-1	DC3000	LL	0.386445
																							npr1-1	DC3000	LL	0.394661
																							npr1-1	DC3000	LL	0.451514
																							npr1-1	DC3000	LL	0.444097
																							npr1-1	DC3000	LL	0.446769
																							npr1-1	DC3000	LL	0.386195
																							npr1-1	DC3000	LL	0.465158
																							npr1-1	DC3000	LL	0.431722
																							npr1-1	DC3000	LL	0.315763
																							npr1-1	DC3000	LL	0.463568
																							npr1-1	DC3000	LL	0.406177
																							npr1-1	DC3000	LL	0.342367
																							npr1-1	DC3000	LL	0.406282
																							npr1-1	DC3000	LL	0.375
																							npr1-1	DC3000	LL	0.315747
																							npr1-1	DC3000	LL	0.391057
																							npr1-1	DC3000	LL	0.421834
																							npr1-1	DC3000	LL	0.397345
																							npr1-1	DC3000	LL	0.57525
																							npr1-1	DC3000	LL	0.423607
																							npr1-1	DC3000	LL	0.358673
																							npr1-1	DC3000	LL	0.33765
																							npr1-1	DC3000	LL	0.394194
																							npr1-1	DC3000	LL	0.344407
																							npr1-1	DC3000	LL	0.304029
																							npr1-1	DC3000	LL	0.385637
																							npr1-1	DC3000	LL	0.427465
																							npr1-1	DC3000	LL	0.402077
																							npr1-1	DC3000	LL	0.504454
																							npr1-1	DC3000	LL	0.565616
																							npr1-1	DC3000	LL	0.326555
																							npr1-1	DC3000	LL	0.356655
																							npr1-1	DC3000	LL	0.494765
																							npr1-1	DC3000	LL	0.403846
																							npr1-1	DC3000	LL	0.493065
																							npr1-1	DC3000	LL	0.433441
																							npr1-1	DC3000	LL	0.22525
																							npr1-1	DC3000	LL	0.491172
																							npr1-1	DC3000	LL	0.310467
																							npr1-1	DC3000	LL	0.316482
																							npr1-1	DC3000	LL	0.380364
																							npr1-1	DC3000	LL	0.49359
																							npr1-1	DC3000	LL	0.578273
																							npr1-1	DC3000	LL	0.494139
																							npr1-1	DC3000	LL	0.349061
																							npr1-1	DC3000	LL	0.516777
																							npr1-1	DC3000	LL	0.482534
																							npr1-1	DC3000	LL	0.513275
																							npr1-1	DC3000	LL	0.267046
																							npr1-1	DC3000	LL	0.499055
																							npr1-1	DC3000	LL	0.473095
																							npr1-1	DC3000	LL	0.5426
																							npr1-1	DC3000	LL	0.378283
																							npr1-1	DC3000	LL	0.471446
																							npr1-1	DC3000	LL	0.464286
																							npr1-1	DC3000	LL	0.341068
																							npr1-1	DC3000	LL	0.456693
																							npr1-1	DC3000	LL	0.490475
																							npr1-1	DC3000	LL	0.29911
																							npr1-1	DC3000	LL	0.4354
																							npr1-1	DC3000	LL	0.371039
																							npr1-1	DC3000	LL	0.463555
																							npr1-1	DC3000	LL	0.353079
																							npr1-1	DC3000	LL	0.438525
																							npr1-1	DC3000	LL	0.377254
																							npr1-1	DC3000	LL	0.549948
																							npr1-1	DC3000	LL	0.533529
																							npr1-1	DC3000	LL	0.432368
																							npr1-1	DC3000	LL	0.444609
																							npr1-1	DC3000	LL	0.476302
																							npr1-1	DC3000	LL	0.409172
																							npr1-1	DC3000	LL	0.344139
																							npr1-1	DC3000	LL	0.468163
																							npr1-1	DC3000	LL	0.520576
																							npr1-1	DC3000	LL	0.62175
																							npr1-1	DC3000	LL	0.616042
																							npr1-1	DC3000	LL	0.625928
																							npr1-1	DC3000	LL	0.618593
																							npr1-1	DC3000	LL	0.472239
																							npr1-1	DC3000	LL	0.585684
																							npr1-1	DC3000	LL	0.527821
																							npr1-1	DC3000	LL	0.449269
																							npr1-1	DC3000	LL	0.543907
																							npr1-1	DC3000	LL	0.548943
																							npr1-1	DC3000	LL	0.603017
																							npr1-1	DC3000	LL	0.467208
																							npr1-1	DC3000	LL	0.379812
																							npr1-1	DC3000	LL	0.470503
																							npr1-1	DC3000	LL	0.522822
																							npr1-1	DC3000	LL	0.434533
																							npr1-1	DC3000	LL	0.317609
																							npr1-1	DC3000	LL	0.478504
																							npr1-1	DC3000	LL	0.411978
																							npr1-1	DC3000	LL	0.364605
																							npr1-1	DC3000	LL	0.397865
																							npr1-1	DC3000	LL	0.335869
																							npr1-1	DC3000	LL	0.353197
																							npr1-1	DC3000	LL	0.510515
																							npr1-1	DC3000	LL	0.28761
																							npr1-1	DC3000	LL	0.388773
																							npr1-1	DC3000	LL	0.375684
																							npr1-1	DC3000	LL	0.458719
																							npr1-1	DC3000	LL	0.511994
																							npr1-1	DC3000	LL	0.364494
																							npr1-1	DC3000	LL	0.405253
																							npr1-1	DC3000	LL	0.342607
																							npr1-1	DC3000	LL	0.367292
																							npr1-1	DC3000	LL	0.454218
																							npr1-1	DC3000	LL	0.453373
																							npr1-1	DC3000	LL	0.413812
																							npr1-1	DC3000	LL	0.331762
																							npr1-1	DC3000	LL	0.445424
																							npr1-1	DC3000	LL	0.418716
																							npr1-1	DC3000	LL	0.381753
																							npr1-1	DC3000	LL	0.381713
																							npr1-1	DC3000	LL	0.424762
																							npr1-1	DC3000	LL	0.410141
																							npr1-1	DC3000	LL	0.352584
																							npr1-1	DC3000	LL	0.343908
																							npr1-1	DC3000	LL	0.354556
																							npr1-1	DC3000	LL	0.383336
																							npr1-1	DC3000	LL	0.305017
																							npr1-1	DC3000	LL	0.359956
																							npr1-1	DC3000	LL	0.459415
																							npr1-1	DC3000	LL	0.409504
																							npr1-1	DC3000	LL	0.341245
																							npr1-1	DC3000	LL	0.338492
																							npr1-1	DC3000	LL	0.358646
																							npr1-1	DC3000	LL	0.309125
																							npr1-1	DC3000	LL	0.388365
																							npr1-1	DC3000	LL	0.386048
																							npr1-1	DC3000	LL	0.383048
																							npr1-1	DC3000	LL	0.406352
																							npr1-1	DC3000	LL	0.471131
																							npr1-1	DC3000	LL	0.478869
																							npr1-1	DC3000	LL	0.531461
																							npr1-1	DC3000	LL	0.401537
																							npr1-1	DC3000	LL	0.426448
																							npr1-1	DC3000	LL	0.486068
																							npr1-1	DC3000	LL	0.485351
																							npr1-1	DC3000	LL	0.452122
																							npr1-1	DC3000	LL	0.460809
																							npr1-1	DC3000	LL	0.504041
																							npr1-1	DC3000	LL	0.438024
																							npr1-1	DC3000	LL	0.28202
																							npr1-1	DC3000	LL	0.411774
																							npr1-1	DC3000	LL	0.428349
																							npr1-1	DC3000	LL	0.434126
																							npr1-1	DC3000	LL	0.42895
																							npr1-1	DC3000	LL	0.415726
																							npr1-1	DC3000	LL	0.40111
																							npr1-1	DC3000	LL	0.443733
																							p-value
																							LL Col-0; Control vs.DC3000	0.02594
																							LL sid2-2; Control vs. DC3000	< 2.2e-16
																							LL npr1-1; Control vs. DC3000	< 2.2e-16
																							LD Col-0; Control vs. DC3000	< 2.2e-16
																							LD sid2-2; Control vs. DC3000	< 2.2e-16
																							LD npr1-1; Control vs. DC3000	< 2.2e-16

## Sheet: Figure 4
Figure 4b, 4c, 4d
Figure 4b					Figure 4c							Figure 4d
	1st treatment	2nd treatment	Stomatal aperture (width/length)			Bacterial titer (CFU/cm2)		Light regime	Treatment	Replicate			Bacterial titer [CFU/cm2)		Light regime	Treatment	Replicate
	Control	without DC3000	0.613949			8.0607		LL	Control	1			5.59912		LL	Control	1
	Control	without DC3000	0.645141			8.01344		LL	Control	1			5.77581		LL	Control	1
	Control	without DC3000	0.625634			8.20201		LL	Control	1			5.57106		LL	Control	1
	Control	without DC3000	0.546336			8.28753		LL	Control	2			6.10562		LL	Control	2
	Control	without DC3000	0.484396			8.15388		LL	Control	2			5.9838		LL	Control	2
	Control	without DC3000	0.549909			8.10333		LL	Control	2			5.75108		LL	Control	2
	Control	without DC3000	0.695058			8.2236		LL	Control	3			5.93956		LL	Control	3
	Control	without DC3000	0.658625			8.0138		LL	Control	3			5.87266		LL	Control	3
	Control	without DC3000	0.563576			8.04981		LL	Control	3			5.98206		LL	Control	3
	Control	without DC3000	0.600299			8.11393		LL	BTH	1			5.6555		LL	BTH	1
	Control	without DC3000	0.620725			8.13556		LL	BTH	1			5.77742		LL	BTH	1
	Control	without DC3000	0.71155			8.18364		LL	BTH	1			5.79468		LL	BTH	1
	Control	without DC3000	0.584338			8.28579		LL	BTH	2			5.76935		LL	BTH	2
	Control	without DC3000	0.540094			8.22284		LL	BTH	2			5.51351		LL	BTH	2
	Control	without DC3000	0.651652			8.0679		LL	BTH	2			5.69957		LL	BTH	2
	Control	without DC3000	0.757623			8.1425		LL	BTH	3			5.84456		LL	BTH	3
	Control	without DC3000	0.630115			8.17346		LL	BTH	3			5.38678		LL	BTH	3
	Control	without DC3000	0.606835			7.95679		LL	BTH	3			5.80778		LL	BTH	3
	Control	without DC3000	0.481767			8.20666		LD	Control	1			8.00853		LD	Control	1
	Control	without DC3000	0.657036			8.16867		LD	Control	1			8.04286		LD	Control	1
	Control	without DC3000	0.705946			8.21481		LD	Control	1			8.07898		LD	Control	1
	Control	without DC3000	0.687919			8.27351		LD	Control	2			7.76935		LD	Control	2
	Control	without DC3000	0.737015			7.97343		LD	Control	2			7.99291		LD	Control	2
	Control	without DC3000	0.715192			7.86353		LD	Control	2			7.94019		LD	Control	2
	Control	without DC3000	0.539127			8.19657		LD	Control	3			8.13478		LD	Control	3
	Control	without DC3000	0.566419			8.17354		LD	Control	3			8.05161		LD	Control	3
	Control	without DC3000	0.607208			8.22731		LD	Control	3			8.0495		LD	Control	3
	Control	without DC3000	0.608923			8.17469		LD	BTH	1			5.9924		LD	BTH	1
	Control	without DC3000	0.647999			8.2726		LD	BTH	1			6.04533		LD	BTH	1
	Control	without DC3000	0.595872			8.19236		LD	BTH	1			5.84465		LD	BTH	1
	Control	without DC3000	0.647664			8.17519		LD	BTH	2			6.65124		LD	BTH	2
	Control	without DC3000	0.620647			7.90338		LD	BTH	2			6.8		LD	BTH	2
	Control	without DC3000	0.641765			8.05801		LD	BTH	2			6.673		LD	BTH	2
	Control	without DC3000	0.729288			8.14045		LD	BTH	3			5.99837		LD	BTH	3
	Control	without DC3000	0.648575			7.89523		LD	BTH	3			6.15896		LD	BTH	3
	Control	without DC3000	0.756427			7.9625		LD	BTH	3			6.07895		LD	BTH	3
	Control	without DC3000	0.608021
	Control	without DC3000	0.597716			p-value							p-value
	Control	without DC3000	0.623084			Control; LL vs. LD	0.7097						Control; LL vs. LD	4.114e-05
	Control	without DC3000	0.634832			BTH; LL vs. LD	0.7097						BTH; LL vs. LD	4.114e-05
	Control	without DC3000	0.74967
	Control	without DC3000	0.639061
	Control	without DC3000	0.675836
	Control	without DC3000	0.691504
	Control	without DC3000	0.670853
	Control	without DC3000	0.625365
	Control	without DC3000	0.496922
	Control	without DC3000	0.724929
	Control	without DC3000	0.685222
	Control	without DC3000	0.527743
	Control	without DC3000	0.508224
	Control	without DC3000	0.738841
	Control	without DC3000	0.672839
	Control	without DC3000	0.580344
	Control	without DC3000	0.586366
	Control	without DC3000	0.561712
	Control	without DC3000	0.70141
	Control	without DC3000	0.5943
	Control	without DC3000	0.692863
	Control	without DC3000	0.605115
	Control	without DC3000	0.71924
	Control	without DC3000	0.613714
	Control	without DC3000	0.546056
	Control	without DC3000	0.657604
	Control	without DC3000	0.852309
	Control	without DC3000	0.652077
	Control	without DC3000	0.492715
	Control	without DC3000	0.590746
	Control	without DC3000	0.679548
	Control	without DC3000	0.616459
	Control	without DC3000	0.802774
	Control	without DC3000	0.420309
	Control	without DC3000	0.501966
	Control	without DC3000	0.716624
	Control	without DC3000	0.536015
	Control	without DC3000	0.631584
	Control	without DC3000	0.627498
	Control	without DC3000	0.649934
	Control	without DC3000	0.547888
	Control	without DC3000	0.648734
	Control	without DC3000	0.579466
	Control	without DC3000	0.526233
	Control	without DC3000	0.664353
	Control	without DC3000	0.637325
	Control	without DC3000	0.65992
	Control	without DC3000	0.659813
	Control	without DC3000	0.630375
	Control	without DC3000	0.657906
	Control	without DC3000	0.642193
	Control	without DC3000	0.590531
	Control	without DC3000	0.598073
	Control	without DC3000	0.722044
	Control	without DC3000	0.666225
	Control	without DC3000	0.63139
	Control	without DC3000	0.573102
	Control	without DC3000	0.61321
	Control	without DC3000	0.663304
	Control	without DC3000	0.755045
	Control	without DC3000	0.689493
	Control	without DC3000	0.565707
	Control	without DC3000	0.747874
	Control	without DC3000	0.592166
	Control	without DC3000	0.619325
	Control	without DC3000	0.629899
	Control	without DC3000	0.805345
	Control	without DC3000	0.860141
	Control	without DC3000	0.628415
	Control	without DC3000	0.669416
	Control	without DC3000	0.533022
	Control	without DC3000	0.567146
	Control	without DC3000	0.690856
	Control	without DC3000	0.646103
	Control	without DC3000	0.535995
	Control	without DC3000	0.480968
	Control	without DC3000	0.540123
	Control	without DC3000	0.641784
	Control	without DC3000	0.812518
	Control	without DC3000	0.548911
	Control	without DC3000	0.598901
	Control	without DC3000	0.774437
	Control	without DC3000	0.442498
	Control	without DC3000	0.529787
	Control	without DC3000	0.860166
	Control	without DC3000	0.622819
	Control	without DC3000	0.565378
	Control	without DC3000	0.500428
	Control	without DC3000	0.601955
	Control	without DC3000	0.483718
	Control	without DC3000	0.637127
	Control	without DC3000	0.585722
	Control	without DC3000	0.73533
	Control	without DC3000	0.55969
	Control	without DC3000	0.583279
	Control	without DC3000	0.67757
	Control	without DC3000	0.720866
	Control	without DC3000	0.630685
	Control	without DC3000	0.616333
	Control	without DC3000	0.412124
	Control	without DC3000	0.521187
	Control	without DC3000	0.558288
	Control	without DC3000	0.505969
	Control	without DC3000	0.575796
	Control	without DC3000	0.453969
	Control	without DC3000	0.586509
	Control	without DC3000	0.589705
	Control	without DC3000	0.591819
	Control	without DC3000	0.665521
	Control	without DC3000	0.618734
	Control	without DC3000	0.561831
	Control	without DC3000	0.570673
	Control	without DC3000	0.633326
	Control	without DC3000	0.498114
	Control	without DC3000	0.648537
	Control	without DC3000	0.470588
	Control	without DC3000	0.596188
	Control	without DC3000	0.607393
	Control	without DC3000	0.477217
	Control	without DC3000	0.722069
	Control	without DC3000	0.494177
	Control	without DC3000	0.537077
	Control	without DC3000	0.512725
	Control	without DC3000	0.604473
	Control	without DC3000	0.648651
	Control	without DC3000	0.457346
	Control	without DC3000	0.456113
	Control	without DC3000	0.574686
	Control	without DC3000	0.514288
	Control	without DC3000	0.606022
	Control	without DC3000	0.575225
	Control	without DC3000	0.488065
	Control	without DC3000	0.620423
	Control	without DC3000	0.520118
	Control	without DC3000	0.511028
	Control	without DC3000	0.711836
	Control	without DC3000	0.592962
	Control	without DC3000	0.579597
	Control	without DC3000	0.620957
	Control	without DC3000	0.580387
	Control	without DC3000	0.598048
	Control	without DC3000	0.511342
	Control	without DC3000	0.787654
	Control	without DC3000	0.709893
	Control	without DC3000	0.437803
	Control	without DC3000	0.583662
	Control	without DC3000	0.581417
	Control	without DC3000	0.747431
	Control	without DC3000	0.633833
	Control	without DC3000	0.517372
	Control	without DC3000	0.685344
	Control	without DC3000	0.647125
	Control	without DC3000	0.582069
	Control	without DC3000	0.756409
	Control	without DC3000	0.761056
	Control	without DC3000	0.525506
	Control	without DC3000	0.635676
	Control	without DC3000	0.706464
	Control	without DC3000	0.447694
	Control	without DC3000	0.505538
	Control	without DC3000	0.679461
	Control	without DC3000	0.686916
	Control	without DC3000	0.599465
	Control	without DC3000	0.550228
	Control	with DC3000	0.343311
	Control	with DC3000	0.348791
	Control	with DC3000	0.464878
	Control	with DC3000	0.306092
	Control	with DC3000	0.350955
	Control	with DC3000	0.408165
	Control	with DC3000	0.368785
	Control	with DC3000	0.415937
	Control	with DC3000	0.436483
	Control	with DC3000	0.410991
	Control	with DC3000	0.405754
	Control	with DC3000	0.260375
	Control	with DC3000	0.406628
	Control	with DC3000	0.502377
	Control	with DC3000	0.287293
	Control	with DC3000	0.338624
	Control	with DC3000	0.258826
	Control	with DC3000	0.389788
	Control	with DC3000	0.29907
	Control	with DC3000	0.317968
	Control	with DC3000	0.388774
	Control	with DC3000	0.389971
	Control	with DC3000	0.347691
	Control	with DC3000	0.302196
	Control	with DC3000	0.35183
	Control	with DC3000	0.308837
	Control	with DC3000	0.289961
	Control	with DC3000	0.314119
	Control	with DC3000	0.360877
	Control	with DC3000	0.388471
	Control	with DC3000	0.321272
	Control	with DC3000	0.593768
	Control	with DC3000	0.317105
	Control	with DC3000	0.294449
	Control	with DC3000	0.397947
	Control	with DC3000	0.323283
	Control	with DC3000	0.341601
	Control	with DC3000	0.335248
	Control	with DC3000	0.309399
	Control	with DC3000	0.40806
	Control	with DC3000	0.330815
	Control	with DC3000	0.382029
	Control	with DC3000	0.360279
	Control	with DC3000	0.308377
	Control	with DC3000	0.385131
	Control	with DC3000	0.346478
	Control	with DC3000	0.358589
	Control	with DC3000	0.435073
	Control	with DC3000	0.408723
	Control	with DC3000	0.318096
	Control	with DC3000	0.319887
	Control	with DC3000	0.358847
	Control	with DC3000	0.238151
	Control	with DC3000	0.319766
	Control	with DC3000	0.202458
	Control	with DC3000	0.279758
	Control	with DC3000	0.271211
	Control	with DC3000	0.297326
	Control	with DC3000	0.373006
	Control	with DC3000	0.312604
	Control	with DC3000	0.296808
	Control	with DC3000	0.326555
	Control	with DC3000	0.291221
	Control	with DC3000	0.252867
	Control	with DC3000	0.356111
	Control	with DC3000	0.242177
	Control	with DC3000	0.315046
	Control	with DC3000	0.292658
	Control	with DC3000	0.297286
	Control	with DC3000	0.371501
	Control	with DC3000	0.380256
	Control	with DC3000	0.358115
	Control	with DC3000	0.313438
	Control	with DC3000	0.379278
	Control	with DC3000	0.444238
	Control	with DC3000	0.322078
	Control	with DC3000	0.290805
	Control	with DC3000	0.426485
	Control	with DC3000	0.324037
	Control	with DC3000	0.363225
	Control	with DC3000	0.326447
	Control	with DC3000	0.32436
	Control	with DC3000	0.368453
	Control	with DC3000	0.38778
	Control	with DC3000	0.368579
	Control	with DC3000	0.336628
	Control	with DC3000	0.30469
	Control	with DC3000	0.428595
	Control	with DC3000	0.338936
	Control	with DC3000	0.352652
	Control	with DC3000	0.346709
	Control	with DC3000	0.322958
	Control	with DC3000	0.38188
	Control	with DC3000	0.349105
	Control	with DC3000	0.416898
	Control	with DC3000	0.346353
	Control	with DC3000	0.330766
	Control	with DC3000	0.388055
	Control	with DC3000	0.294652
	Control	with DC3000	0.350616
	Control	with DC3000	0.309606
	Control	with DC3000	0.254651
	Control	with DC3000	0.44338
	Control	with DC3000	0.318857
	Control	with DC3000	0.396936
	Control	with DC3000	0.453335
	Control	with DC3000	0.424546
	Control	with DC3000	0.360109
	Control	with DC3000	0.50389
	Control	with DC3000	0.4064
	Control	with DC3000	0.295439
	Control	with DC3000	0.448931
	Control	with DC3000	0.386936
	Control	with DC3000	0.300887
	Control	with DC3000	0.353097
	Control	with DC3000	0.407274
	Control	with DC3000	0.423031
	Control	with DC3000	0.423163
	Control	with DC3000	0.359956
	Control	with DC3000	0.456713
	Control	with DC3000	0.463818
	Control	with DC3000	0.328984
	Control	with DC3000	0.405225
	Control	with DC3000	0.357197
	Control	with DC3000	0.63723
	Control	with DC3000	0.565992
	Control	with DC3000	0.383994
	Control	with DC3000	0.356226
	Control	with DC3000	0.4152
	Control	with DC3000	0.381254
	Control	with DC3000	0.327383
	Control	with DC3000	0.470879
	Control	with DC3000	0.309278
	Control	with DC3000	0.410976
	Control	with DC3000	0.338738
	Control	with DC3000	0.375893
	Control	with DC3000	0.432016
	Control	with DC3000	0.399297
	Control	with DC3000	0.297558
	Control	with DC3000	0.26746
	Control	with DC3000	0.310923
	Control	with DC3000	0.400888
	Control	with DC3000	0.357842
	Control	with DC3000	0.350621
	Control	with DC3000	0.298095
	Control	with DC3000	0.316555
	Control	with DC3000	0.322492
	Control	with DC3000	0.327486
	Control	with DC3000	0.359087
	Control	with DC3000	0.323168
	Control	with DC3000	0.433656
	Control	with DC3000	0.376506
	Control	with DC3000	0.412962
	Control	with DC3000	0.301851
	Control	with DC3000	0.394615
	Control	with DC3000	0.343575
	Control	with DC3000	0.306906
	Control	with DC3000	0.342435
	Control	with DC3000	0.398832
	Control	with DC3000	0.384567
	Control	with DC3000	0.334057
	Control	with DC3000	0.335871
	Control	with DC3000	0.376523
	Control	with DC3000	0.41428
	Control	with DC3000	0.43286
	Control	with DC3000	0.318895
	Control	with DC3000	0.294464
	Control	with DC3000	0.373688
	Control	with DC3000	0.333544
	Control	with DC3000	0.410438
	Control	with DC3000	0.325584
	Control	with DC3000	0.490239
	Control	with DC3000	0.438374
	Control	with DC3000	0.334679
	Control	with DC3000	0.226119
	Control	with DC3000	0.303758
	Control	with DC3000	0.384591
	Control	with DC3000	0.452406
	Control	with DC3000	0.36408
	Control	with DC3000	0.340192
	Control	with DC3000	0.36457
	Control	with DC3000	0.363839
	Control	with DC3000	0.414064
	Control	with DC3000	0.369492
	Control	with DC3000	0.360347
	Control	with DC3000	0.241711
	Control	with DC3000	0.476625
	Control	with DC3000	0.279822
	Control	with DC3000	0.354847
	Control	with DC3000	0.353889
	Control	with DC3000	0.284175
	Control	with DC3000	0.366338
	Control	with DC3000	0.343101
	Control	with DC3000	0.366906
	Control	with DC3000	0.297603
	Control	with DC3000	0.300879
	Control	with DC3000	0.296972
	Control	with DC3000	0.334816
	Control	with DC3000	0.331393
	Control	with DC3000	0.304824
	Control	with DC3000	0.305732
	Control	with DC3000	0.318401
	BTH	without DC3000	0.748725
	BTH	without DC3000	0.623934
	BTH	without DC3000	0.620328
	BTH	without DC3000	0.733148
	BTH	without DC3000	0.760466
	BTH	without DC3000	0.714598
	BTH	without DC3000	0.693506
	BTH	without DC3000	0.665591
	BTH	without DC3000	0.669787
	BTH	without DC3000	0.671065
	BTH	without DC3000	0.873622
	BTH	without DC3000	0.426628
	BTH	without DC3000	0.59193
	BTH	without DC3000	0.620373
	BTH	without DC3000	0.615557
	BTH	without DC3000	0.605771
	BTH	without DC3000	0.524862
	BTH	without DC3000	0.628884
	BTH	without DC3000	0.648191
	BTH	without DC3000	0.608183
	BTH	without DC3000	0.63786
	BTH	without DC3000	0.638043
	BTH	without DC3000	0.539018
	BTH	without DC3000	0.611015
	BTH	without DC3000	0.582321
	BTH	without DC3000	0.799419
	BTH	without DC3000	0.553265
	BTH	without DC3000	0.800469
	BTH	without DC3000	0.636689
	BTH	without DC3000	0.591597
	BTH	without DC3000	0.756307
	BTH	without DC3000	0.68122
	BTH	without DC3000	0.613566
	BTH	without DC3000	0.63457
	BTH	without DC3000	0.597949
	BTH	without DC3000	0.64806
	BTH	without DC3000	0.60124
	BTH	without DC3000	0.803964
	BTH	without DC3000	0.577499
	BTH	without DC3000	0.604266
	BTH	without DC3000	0.590174
	BTH	without DC3000	0.572345
	BTH	without DC3000	0.57072
	BTH	without DC3000	0.749272
	BTH	without DC3000	0.603831
	BTH	without DC3000	0.655962
	BTH	without DC3000	0.659558
	BTH	without DC3000	0.577439
	BTH	without DC3000	0.651515
	BTH	without DC3000	0.744669
	BTH	without DC3000	0.726174
	BTH	without DC3000	0.585867
	BTH	without DC3000	0.616227
	BTH	without DC3000	0.571198
	BTH	without DC3000	0.566274
	BTH	without DC3000	0.655405
	BTH	without DC3000	0.835787
	BTH	without DC3000	0.78503
	BTH	without DC3000	0.615561
	BTH	without DC3000	0.717894
	BTH	without DC3000	0.666623
	BTH	without DC3000	0.565469
	BTH	without DC3000	0.570806
	BTH	without DC3000	0.719505
	BTH	without DC3000	0.589028
	BTH	without DC3000	0.74087
	BTH	without DC3000	0.632733
	BTH	without DC3000	0.766798
	BTH	without DC3000	0.58854
	BTH	without DC3000	0.600717
	BTH	without DC3000	0.73337
	BTH	without DC3000	0.699018
	BTH	without DC3000	0.53281
	BTH	without DC3000	0.731769
	BTH	without DC3000	0.446804
	BTH	without DC3000	0.648169
	BTH	without DC3000	0.788516
	BTH	without DC3000	0.7069
	BTH	without DC3000	0.651058
	BTH	without DC3000	0.754225
	BTH	without DC3000	0.636115
	BTH	without DC3000	0.701484
	BTH	without DC3000	0.534242
	BTH	without DC3000	0.500303
	BTH	without DC3000	0.752308
	BTH	without DC3000	0.530824
	BTH	without DC3000	0.761532
	BTH	without DC3000	0.576883
	BTH	without DC3000	0.597931
	BTH	without DC3000	0.501717
	BTH	without DC3000	0.523333
	BTH	without DC3000	0.651182
	BTH	without DC3000	0.621206
	BTH	without DC3000	0.665933
	BTH	without DC3000	0.563395
	BTH	without DC3000	0.59466
	BTH	without DC3000	0.731474
	BTH	without DC3000	0.626741
	BTH	without DC3000	0.687398
	BTH	without DC3000	0.70067
	BTH	without DC3000	0.564535
	BTH	without DC3000	0.463402
	BTH	without DC3000	0.595969
	BTH	without DC3000	0.512848
	BTH	without DC3000	0.618812
	BTH	without DC3000	0.7
	BTH	without DC3000	0.552832
	BTH	without DC3000	0.498153
	BTH	without DC3000	0.59248
	BTH	without DC3000	0.476195
	BTH	without DC3000	0.593157
	BTH	without DC3000	0.583051
	BTH	without DC3000	0.645466
	BTH	without DC3000	0.537001
	BTH	without DC3000	0.497423
	BTH	without DC3000	0.500039
	BTH	without DC3000	0.620215
	BTH	without DC3000	0.571377
	BTH	without DC3000	0.603385
	BTH	without DC3000	0.569227
	BTH	without DC3000	0.635263
	BTH	without DC3000	0.663754
	BTH	without DC3000	0.579095
	BTH	without DC3000	0.6033
	BTH	without DC3000	0.601376
	BTH	without DC3000	0.566519
	BTH	without DC3000	0.598021
	BTH	without DC3000	0.536128
	BTH	without DC3000	0.621913
	BTH	without DC3000	0.502669
	BTH	without DC3000	0.537108
	BTH	without DC3000	0.55826
	BTH	without DC3000	0.518863
	BTH	without DC3000	0.542635
	BTH	without DC3000	0.541609
	BTH	without DC3000	0.544013
	BTH	without DC3000	0.627319
	BTH	without DC3000	0.838138
	BTH	without DC3000	0.717296
	BTH	without DC3000	0.564832
	BTH	without DC3000	0.532449
	BTH	without DC3000	0.412944
	BTH	without DC3000	0.566533
	BTH	without DC3000	0.448578
	BTH	without DC3000	0.746734
	BTH	without DC3000	0.691312
	BTH	without DC3000	0.657314
	BTH	without DC3000	0.618948
	BTH	without DC3000	0.537655
	BTH	without DC3000	0.542685
	BTH	without DC3000	0.73159
	BTH	without DC3000	0.605001
	BTH	without DC3000	0.597338
	BTH	without DC3000	0.506549
	BTH	without DC3000	0.781664
	BTH	without DC3000	0.781044
	BTH	without DC3000	0.573323
	BTH	without DC3000	0.559415
	BTH	without DC3000	0.558687
	BTH	without DC3000	0.479866
	BTH	without DC3000	0.637452
	BTH	without DC3000	0.60565
	BTH	without DC3000	0.61962
	BTH	without DC3000	0.712859
	BTH	without DC3000	0.533727
	BTH	without DC3000	0.53708
	BTH	without DC3000	0.524011
	BTH	without DC3000	0.567216
	BTH	without DC3000	0.55077
	BTH	without DC3000	0.649352
	BTH	without DC3000	0.550075
	BTH	without DC3000	0.604362
	BTH	without DC3000	0.604209
	BTH	without DC3000	0.552313
	BTH	without DC3000	0.457814
	BTH	without DC3000	0.530043
	BTH	without DC3000	0.518931
	BTH	without DC3000	0.664015
	BTH	without DC3000	0.651885
	BTH	without DC3000	0.479181
	BTH	without DC3000	0.659863
	BTH	without DC3000	0.531165
	BTH	without DC3000	0.573113
	BTH	without DC3000	0.621503
	BTH	without DC3000	0.582492
	BTH	without DC3000	0.465843
	BTH	without DC3000	0.538956
	BTH	without DC3000	0.541572
	BTH	without DC3000	0.53327
	BTH	without DC3000	0.500411
	BTH	without DC3000	0.48942
	BTH	without DC3000	0.606642
	BTH	without DC3000	0.552669
	BTH	without DC3000	0.513939
	BTH	without DC3000	0.509657
	BTH	without DC3000	0.539314
	BTH	without DC3000	0.515866
	BTH	without DC3000	0.649526
	BTH	without DC3000	0.555027
	BTH	without DC3000	0.649692
	BTH	without DC3000	0.592531
	BTH	without DC3000	0.625482
	BTH	with DC3000	0.751666
	BTH	with DC3000	0.649735
	BTH	with DC3000	0.674937
	BTH	with DC3000	0.623061
	BTH	with DC3000	0.679662
	BTH	with DC3000	0.690046
	BTH	with DC3000	0.651225
	BTH	with DC3000	0.611748
	BTH	with DC3000	0.41442
	BTH	with DC3000	0.539213
	BTH	with DC3000	0.786349
	BTH	with DC3000	0.686376
	BTH	with DC3000	0.434802
	BTH	with DC3000	0.621653
	BTH	with DC3000	0.432607
	BTH	with DC3000	0.713516
	BTH	with DC3000	0.6226
	BTH	with DC3000	0.670866
	BTH	with DC3000	0.837821
	BTH	with DC3000	0.805107
	BTH	with DC3000	0.547999
	BTH	with DC3000	0.647059
	BTH	with DC3000	0.850674
	BTH	with DC3000	0.471341
	BTH	with DC3000	0.796215
	BTH	with DC3000	0.768482
	BTH	with DC3000	0.678844
	BTH	with DC3000	0.636738
	BTH	with DC3000	0.573552
	BTH	with DC3000	0.695412
	BTH	with DC3000	0.674934
	BTH	with DC3000	0.819279
	BTH	with DC3000	0.698205
	BTH	with DC3000	0.585317
	BTH	with DC3000	0.880785
	BTH	with DC3000	0.664521
	BTH	with DC3000	0.687166
	BTH	with DC3000	0.513947
	BTH	with DC3000	0.626149
	BTH	with DC3000	0.588532
	BTH	with DC3000	0.668798
	BTH	with DC3000	0.68427
	BTH	with DC3000	0.68753
	BTH	with DC3000	0.561588
	BTH	with DC3000	0.636435
	BTH	with DC3000	0.749493
	BTH	with DC3000	0.824755
	BTH	with DC3000	0.62023
	BTH	with DC3000	0.801288
	BTH	with DC3000	0.620167
	BTH	with DC3000	0.709515
	BTH	with DC3000	0.688979
	BTH	with DC3000	0.641445
	BTH	with DC3000	0.799157
	BTH	with DC3000	0.567568
	BTH	with DC3000	0.685774
	BTH	with DC3000	0.502921
	BTH	with DC3000	0.749622
	BTH	with DC3000	0.645541
	BTH	with DC3000	0.558668
	BTH	with DC3000	0.55619
	BTH	with DC3000	0.821379
	BTH	with DC3000	0.658914
	BTH	with DC3000	0.790386
	BTH	with DC3000	0.583628
	BTH	with DC3000	0.531109
	BTH	with DC3000	0.703264
	BTH	with DC3000	0.618406
	BTH	with DC3000	0.671293
	BTH	with DC3000	0.485053
	BTH	with DC3000	0.628219
	BTH	with DC3000	0.44829
	BTH	with DC3000	0.641497
	BTH	with DC3000	0.611159
	BTH	with DC3000	0.710481
	BTH	with DC3000	0.601846
	BTH	with DC3000	0.662176
	BTH	with DC3000	0.67253
	BTH	with DC3000	0.69928
	BTH	with DC3000	0.722821
	BTH	with DC3000	0.664911
	BTH	with DC3000	0.741711
	BTH	with DC3000	0.586133
	BTH	with DC3000	0.646476
	BTH	with DC3000	0.761456
	BTH	with DC3000	0.628366
	BTH	with DC3000	0.574671
	BTH	with DC3000	0.670295
	BTH	with DC3000	0.618249
	BTH	with DC3000	0.569801
	BTH	with DC3000	0.616511
	BTH	with DC3000	0.657509
	BTH	with DC3000	0.69905
	BTH	with DC3000	0.599926
	BTH	with DC3000	0.728814
	BTH	with DC3000	0.587515
	BTH	with DC3000	0.805884
	BTH	with DC3000	0.698006
	BTH	with DC3000	0.769942
	BTH	with DC3000	0.749628
	BTH	with DC3000	0.745915
	BTH	with DC3000	0.631443
	BTH	with DC3000	0.672633
	BTH	with DC3000	0.615145
	BTH	with DC3000	0.623118
	BTH	with DC3000	0.777692
	BTH	with DC3000	0.731809
	BTH	with DC3000	0.635658
	BTH	with DC3000	0.651795
	BTH	with DC3000	0.691744
	BTH	with DC3000	0.663824
	BTH	with DC3000	0.65774
	BTH	with DC3000	0.602372
	BTH	with DC3000	0.58713
	BTH	with DC3000	0.712844
	BTH	with DC3000	0.648691
	BTH	with DC3000	0.487448
	BTH	with DC3000	0.514484
	BTH	with DC3000	0.643556
	BTH	with DC3000	0.883745
	BTH	with DC3000	0.544657
	BTH	with DC3000	0.73401
	BTH	with DC3000	0.636559
	BTH	with DC3000	0.611697
	BTH	with DC3000	0.736037
	BTH	with DC3000	0.623085
	BTH	with DC3000	0.68497
	BTH	with DC3000	0.522938
	BTH	with DC3000	0.541104
	BTH	with DC3000	0.69409
	BTH	with DC3000	0.414242
	BTH	with DC3000	0.702849
	BTH	with DC3000	0.753154
	BTH	with DC3000	0.396707
	BTH	with DC3000	0.580089
	BTH	with DC3000	0.569583
	BTH	with DC3000	0.590453
	BTH	with DC3000	0.633859
	BTH	with DC3000	0.539175
	BTH	with DC3000	0.718492
	BTH	with DC3000	0.741656
	BTH	with DC3000	0.689375
	BTH	with DC3000	0.617885
	BTH	with DC3000	0.546842
	BTH	with DC3000	0.554111
	BTH	with DC3000	0.653442
	BTH	with DC3000	0.677579
	BTH	with DC3000	0.560222
	BTH	with DC3000	0.521254
	BTH	with DC3000	0.618364
	BTH	with DC3000	0.802199
	BTH	with DC3000	0.562298
	BTH	with DC3000	0.638179
	BTH	with DC3000	0.594121
	BTH	with DC3000	0.700789
	BTH	with DC3000	0.609318
	BTH	with DC3000	0.765664
	BTH	with DC3000	0.732981
	BTH	with DC3000	0.548985
	BTH	with DC3000	0.516224
	BTH	with DC3000	0.600406
	BTH	with DC3000	0.746311
	BTH	with DC3000	0.605117
	BTH	with DC3000	0.599104
	BTH	with DC3000	0.645015
	BTH	with DC3000	0.708594
	BTH	with DC3000	0.556919
	BTH	with DC3000	0.576298
	BTH	with DC3000	0.56363
	BTH	with DC3000	0.849115
	BTH	with DC3000	0.530846
	BTH	with DC3000	0.867581
	BTH	with DC3000	0.510633
	BTH	with DC3000	0.606067
	BTH	with DC3000	0.595135
	BTH	with DC3000	0.807166
	BTH	with DC3000	0.730485
	BTH	with DC3000	0.675189
	BTH	with DC3000	0.581697
	BTH	with DC3000	0.508677
	BTH	with DC3000	0.551106
	BTH	with DC3000	0.63931
	BTH	with DC3000	0.726887
	BTH	with DC3000	0.488309
	BTH	with DC3000	0.571589
	BTH	with DC3000	0.673299
	BTH	with DC3000	0.489224
	BTH	with DC3000	0.623796
	BTH	with DC3000	0.635104
	BTH	with DC3000	0.357413
	BTH	with DC3000	0.510659
	BTH	with DC3000	0.707128
	BTH	with DC3000	0.535464
	BTH	with DC3000	0.447224
	BTH	with DC3000	0.57379
	BTH	with DC3000	0.503026
	BTH	with DC3000	0.500937
	BTH	with DC3000	0.548385
	BTH	with DC3000	0.47469
	BTH	with DC3000	0.429064
	BTH	with DC3000	0.651892
	BTH	with DC3000	0.59732
	p-value
	Control; with vs. without DC3000	< 2.2e-16
	BTH; with vs. without DC3000	0.001043

## Sheet: Figure 5
Figure 5c
Figure 5c								Figure 5d
	Bacterial titer (CFU/cm2)		Days post-infection	Light regime	Experimental design	Replicate			Days post-infection	Treatment	Light regime	Stomatal aperture (width/length)
	3.8193		1	LD	LD (for 5 days)	1			1	Control	LD	0.491219
	3.25298		1	LD	LD (for 5 days)	1			1	Control	LD	0.547366
	3.58631		1	LD	LD (for 5 days)	1			1	Control	LD	0.426636
	3.78718		1	LD	LD (for 5 days)	2			1	Control	LD	0.508996
	3.68299		1	LD	LD (for 5 days)	2			1	Control	LD	0.422295
	3.40229		1	LD	LD (for 5 days)	2			1	Control	LD	0.55544
	4.45		1	LD	LD (for 5 days)	3			1	Control	LD	0.524498
	3.97243		1	LD	LD (for 5 days)	3			1	Control	LD	0.437601
	4.16351		1	LD	LD (for 5 days)	3			1	Control	LD	0.671185
	7.28117		3	LD	LD (for 5 days)	1			1	Control	LD	0.605725
	7.66524		3	LD	LD (for 5 days)	1			1	Control	LD	0.649651
	7.14306		3	LD	LD (for 5 days)	1			1	Control	LD	0.518572
	6.68376		3	LD	LD (for 5 days)	2			1	Control	LD	0.607951
	6.38906		3	LD	LD (for 5 days)	2			1	Control	LD	0.430808
	7.68729		3	LD	LD (for 5 days)	2			1	Control	LD	0.587498
	7.74419		3	LD	LD (for 5 days)	3			1	Control	LD	0.536613
	7.79212		3	LD	LD (for 5 days)	3			1	Control	LD	0.486074
	7.64233		3	LD	LD (for 5 days)	3			1	Control	LD	0.585491
	4.89482		5	LD	LD (for 5 days)	1			1	Control	LD	0.553292
	5.66408		5	LD	LD (for 5 days)	1			1	Control	LD	0.608473
	7.87019		5	LD	LD (for 5 days)	1			1	Control	LD	0.431528
	7.09509		5	LD	LD (for 5 days)	2			1	Control	LD	0.54879
	7.29317		5	LD	LD (for 5 days)	2			1	Control	LD	0.515612
	7.02705		5	LD	LD (for 5 days)	2			1	Control	LD	0.432555
	6.91364		5	LD	LD (for 5 days)	3			1	Control	LD	0.533479
	6.95718		5	LD	LD (for 5 days)	3			1	Control	LD	0.523621
	6.78663		5	LD	LD (for 5 days)	3			1	Control	LD	0.584468
	3.8193		1	LD	LD-LL-LD	1			1	Control	LD	0.400474
	3.25298		1	LD	LD-LL-LD	1			1	Control	LD	0.435864
	3.58631		1	LD	LD-LL-LD	1			1	Control	LD	0.530585
	3.78718		1	LD	LD-LL-LD	2			1	Control	LD	0.573686
	3.68299		1	LD	LD-LL-LD	2			1	Control	LD	0.443948
	3.40229		1	LD	LD-LL-LD	2			1	Control	LD	0.43782
	4.45		1	LD	LD-LL-LD	3			1	Control	LD	0.502893
	3.97243		1	LD	LD-LL-LD	3			1	Control	LD	0.483265
	4.16351		1	LD	LD-LL-LD	3			1	Control	LD	0.602478
	5.77581		3	LL	LD-LL-LD	1			1	Control	LD	0.591653
	5.421		3	LL	LD-LL-LD	1			1	Control	LD	0.519754
	5.73578		3	LL	LD-LL-LD	1			1	Control	LD	0.545297
	6.13446		3	LL	LD-LL-LD	2			1	Control	LD	0.510605
	6.61861		3	LL	LD-LL-LD	2			1	Control	LD	0.506819
	5.26412		3	LL	LD-LL-LD	2			1	Control	LD	0.497623
	6.47778		3	LL	LD-LL-LD	3			1	Control	LD	0.530314
	6.56107		3	LL	LD-LL-LD	3			1	Control	LD	0.523096
	5.97689		3	LL	LD-LL-LD	3			1	Control	LD	0.617318
	3.25298		5	LD	LD-LL-LD	1			1	Control	LD	0.485164
	5.98763		5	LD	LD-LL-LD	1			1	Control	LD	0.448898
	4.94421		5	LD	LD-LL-LD	1			1	Control	LD	0.535113
	3.4533		5	LD	LD-LL-LD	2			1	Control	LD	0.491722
	3.6265		5	LD	LD-LL-LD	2			1	Control	LD	0.438358
	7.26385		5	LD	LD-LL-LD	2			1	Control	LD	0.523759
	4.75108		5	LD	LD-LL-LD	3			1	Control	LD	0.678866
	5.7342		5	LD	LD-LL-LD	3			1	Control	LD	0.465559
	3.85237		5	LD	LD-LL-LD	3			1	Control	LD	0.553905
									1	Control	LD	0.593525
									1	Control	LD	0.568397
									1	Control	LD	0.616487
									1	Control	LD	0.623893
									1	Control	LD	0.532047
									1	Control	LD	0.579216
									1	Control	LD	0.444429
									1	Control	LD	0.710143
									1	Control	LD	0.602207
									1	Control	LD	0.42763
									1	Control	LD	0.470581
									1	Control	LD	0.608708
									1	Control	LD	0.556657
									1	Control	LD	0.450168
									1	Control	LD	0.49037
									1	Control	LD	0.523737
									1	Control	LD	0.593806
									1	Control	LD	0.561839
									1	Control	LD	0.557995
									1	Control	LD	0.614025
									1	Control	LD	0.556972
									1	Control	LD	0.514497
									1	Control	LD	0.474427
									1	Control	LD	0.618109
									1	Control	LD	0.620229
									1	Control	LD	0.662271
									1	Control	LD	0.606755
									1	Control	LD	0.609016
									1	Control	LD	0.515687
									1	Control	LD	0.530025
									1	Control	LD	0.59923
									1	Control	LD	0.424417
									1	Control	LD	0.615401
									1	Control	LD	0.606472
									1	Control	LD	0.572251
									1	Control	LD	0.544031
									1	Control	LD	0.492067
									1	Control	LD	0.67961
									1	Control	LD	0.633858
									1	Control	LD	0.534634
									1	Control	LD	0.542606
									1	Control	LD	0.501776
									1	Control	LD	0.566753
									1	Control	LD	0.507853
									1	Control	LD	0.452476
									1	Control	LD	0.519436
									1	Control	LD	0.569123
									1	Control	LD	0.512986
									1	Control	LD	0.458861
									1	Control	LD	0.502013
									1	Control	LD	0.652959
									1	Control	LD	0.541419
									1	Control	LD	0.487063
									1	Control	LD	0.663987
									1	Control	LD	0.588291
									1	Control	LD	0.630319
									1	Control	LD	0.691167
									1	Control	LD	0.59281
									1	Control	LD	0.538333
									1	Control	LD	0.5744
									1	Control	LD	0.397115
									1	Control	LD	0.564434
									1	Control	LD	0.581515
									1	Control	LD	0.567946
									1	Control	LD	0.56114
									1	Control	LD	0.506888
									1	Control	LD	0.63993
									1	Control	LD	0.560462
									1	Control	LD	0.57973
									1	Control	LD	0.500293
									1	Control	LD	0.581499
									1	Control	LD	0.560712
									1	Control	LD	0.519296
									1	Control	LD	0.493643
									1	Control	LD	0.470945
									1	Control	LD	0.518071
									1	Control	LD	0.461022
									1	Control	LD	0.521613
									1	Control	LD	0.467953
									1	Control	LD	0.583868
									1	Control	LD	0.542036
									1	Control	LD	0.432474
									1	Control	LD	0.647615
									1	Control	LD	0.54777
									1	Control	LD	0.549701
									1	Control	LD	0.485954
									1	Control	LD	0.589654
									1	Control	LD	0.467477
									1	Control	LD	0.394976
									1	Control	LD	0.560958
									1	Control	LD	0.471702
									1	Control	LD	0.404981
									1	Control	LD	0.529017
									1	Control	LD	0.626423
									1	Control	LD	0.520477
									1	Control	LD	0.441798
									1	Control	LD	0.388038
									1	Control	LD	0.543024
									1	Control	LD	0.5952
									1	Control	LD	0.581835
									1	Control	LD	0.580513
									1	Control	LD	0.661966
									1	Control	LD	0.438794
									1	Control	LD	0.446168
									1	Control	LD	0.537965
									1	Control	LD	0.596162
									1	DC3000	LD	0.401531
									1	DC3000	LD	0.33933
									1	DC3000	LD	0.450966
									1	DC3000	LD	0.414669
									1	DC3000	LD	0.46782
									1	DC3000	LD	0.487797
									1	DC3000	LD	0.410877
									1	DC3000	LD	0.34814
									1	DC3000	LD	0.451168
									1	DC3000	LD	0.517404
									1	DC3000	LD	0.430455
									1	DC3000	LD	0.306112
									1	DC3000	LD	0.536284
									1	DC3000	LD	0.543669
									1	DC3000	LD	0.431385
									1	DC3000	LD	0.495205
									1	DC3000	LD	0.369943
									1	DC3000	LD	0.393211
									1	DC3000	LD	0.431697
									1	DC3000	LD	0.384375
									1	DC3000	LD	0.514721
									1	DC3000	LD	0.435136
									1	DC3000	LD	0.632132
									1	DC3000	LD	0.443779
									1	DC3000	LD	0.40631
									1	DC3000	LD	0.479485
									1	DC3000	LD	0.534006
									1	DC3000	LD	0.525801
									1	DC3000	LD	0.424546
									1	DC3000	LD	0.433969
									1	DC3000	LD	0.41547
									1	DC3000	LD	0.555763
									1	DC3000	LD	0.457708
									1	DC3000	LD	0.577035
									1	DC3000	LD	0.385375
									1	DC3000	LD	0.32837
									1	DC3000	LD	0.522993
									1	DC3000	LD	0.4067
									1	DC3000	LD	0.469949
									1	DC3000	LD	0.553285
									1	DC3000	LD	0.601815
									1	DC3000	LD	0.443864
									1	DC3000	LD	0.476377
									1	DC3000	LD	0.507204
									1	DC3000	LD	0.480042
									1	DC3000	LD	0.466364
									1	DC3000	LD	0.480296
									1	DC3000	LD	0.429177
									1	DC3000	LD	0.432856
									1	DC3000	LD	0.577226
									1	DC3000	LD	0.399336
									1	DC3000	LD	0.488548
									1	DC3000	LD	0.378765
									1	DC3000	LD	0.488002
									1	DC3000	LD	0.586025
									1	DC3000	LD	0.445196
									1	DC3000	LD	0.502335
									1	DC3000	LD	0.377396
									1	DC3000	LD	0.559947
									1	DC3000	LD	0.435581
									1	DC3000	LD	0.406947
									1	DC3000	LD	0.412503
									1	DC3000	LD	0.494568
									1	DC3000	LD	0.429221
									1	DC3000	LD	0.470178
									1	DC3000	LD	0.561284
									1	DC3000	LD	0.393125
									1	DC3000	LD	0.482727
									1	DC3000	LD	0.552921
									1	DC3000	LD	0.594787
									1	DC3000	LD	0.612491
									1	DC3000	LD	0.576979
									1	DC3000	LD	0.471644
									1	DC3000	LD	0.488064
									1	DC3000	LD	0.514031
									1	DC3000	LD	0.458151
									1	DC3000	LD	0.419021
									1	DC3000	LD	0.512919
									1	DC3000	LD	0.526138
									1	DC3000	LD	0.594552
									1	DC3000	LD	0.537397
									1	DC3000	LD	0.589941
									1	DC3000	LD	0.577264
									1	DC3000	LD	0.509488
									1	DC3000	LD	0.448159
									1	DC3000	LD	0.453882
									1	DC3000	LD	0.537145
									1	DC3000	LD	0.517576
									1	DC3000	LD	0.56867
									1	DC3000	LD	0.65648
									1	DC3000	LD	0.429275
									1	DC3000	LD	0.374468
									1	DC3000	LD	0.625588
									1	DC3000	LD	0.553158
									1	DC3000	LD	0.565229
									1	DC3000	LD	0.548925
									1	DC3000	LD	0.529081
									1	DC3000	LD	0.535312
									1	DC3000	LD	0.395246
									1	DC3000	LD	0.539933
									1	DC3000	LD	0.437191
									1	DC3000	LD	0.420833
									1	DC3000	LD	0.379953
									1	DC3000	LD	0.491901
									1	DC3000	LD	0.497725
									1	DC3000	LD	0.515179
									1	DC3000	LD	0.566588
									1	DC3000	LD	0.556674
									1	DC3000	LD	0.574382
									1	DC3000	LD	0.620232
									1	DC3000	LD	0.554847
									1	DC3000	LD	0.506575
									1	DC3000	LD	0.476377
									1	DC3000	LD	0.435299
									1	DC3000	LD	0.461881
									1	DC3000	LD	0.494586
									1	DC3000	LD	0.544266
									1	DC3000	LD	0.585809
									1	DC3000	LD	0.512281
									1	DC3000	LD	0.541613
									1	DC3000	LD	0.482096
									1	DC3000	LD	0.588303
									1	DC3000	LD	0.570907
									1	DC3000	LD	0.583706
									1	DC3000	LD	0.451544
									1	DC3000	LD	0.46498
									1	DC3000	LD	0.481238
									1	DC3000	LD	0.428845
									1	DC3000	LD	0.429121
									1	DC3000	LD	0.361084
									1	DC3000	LD	0.383142
									1	DC3000	LD	0.534144
									1	DC3000	LD	0.315533
									1	DC3000	LD	0.392901
									1	DC3000	LD	0.448363
									1	DC3000	LD	0.591673
									1	DC3000	LD	0.441234
									1	DC3000	LD	0.485964
									1	DC3000	LD	0.461946
									1	DC3000	LD	0.41673
									1	DC3000	LD	0.509394
									1	DC3000	LD	0.443629
									1	DC3000	LD	0.455939
									1	DC3000	LD	0.492517
									1	DC3000	LD	0.524944
									1	DC3000	LD	0.593305
									1	DC3000	LD	0.481392
									1	DC3000	LD	0.507974
									1	DC3000	LD	0.516932
									1	DC3000	LD	0.56779
									1	DC3000	LD	0.464242
									1	DC3000	LD	0.514271
									1	DC3000	LD	0.482367
									1	DC3000	LD	0.463134
									1	DC3000	LD	0.546288
									1	DC3000	LD	0.377976
									1	DC3000	LD	0.418211
									1	DC3000	LD	0.524238
									1	DC3000	LD	0.465067
									1	DC3000	LD	0.506752
									3	Control	LL	0.581255
									3	Control	LL	0.73986
									3	Control	LL	0.708941
									3	Control	LL	0.70058
									3	Control	LL	0.66868
									3	Control	LL	0.61288
									3	Control	LL	0.706487
									3	Control	LL	0.68859
									3	Control	LL	0.645336
									3	Control	LL	0.672636
									3	Control	LL	0.664262
									3	Control	LL	0.623763
									3	Control	LL	0.588161
									3	Control	LL	0.829841
									3	Control	LL	0.579884
									3	Control	LL	0.680221
									3	Control	LL	0.78733
									3	Control	LL	0.731927
									3	Control	LL	0.661176
									3	Control	LL	0.592928
									3	Control	LL	0.576318
									3	Control	LL	0.601212
									3	Control	LL	0.752986
									3	Control	LL	0.490067
									3	Control	LL	0.540609
									3	Control	LL	0.63446
									3	Control	LL	0.63112
									3	Control	LL	0.670072
									3	Control	LL	0.543634
									3	Control	LL	0.515395
									3	Control	LL	0.723586
									3	Control	LL	0.762042
									3	Control	LL	0.754903
									3	Control	LL	0.623371
									3	Control	LL	0.820782
									3	Control	LL	0.592502
									3	Control	LL	0.807063
									3	Control	LL	0.743884
									3	Control	LL	0.671854
									3	Control	LL	0.662678
									3	Control	LL	0.584236
									3	Control	LL	0.659681
									3	Control	LL	0.632294
									3	Control	LL	0.692994
									3	Control	LL	0.71839
									3	Control	LL	0.618985
									3	Control	LL	0.523874
									3	Control	LL	0.617792
									3	Control	LL	0.636077
									3	Control	LL	0.822756
									3	Control	LL	0.65155
									3	Control	LL	0.672001
									3	Control	LL	0.62809
									3	Control	LL	0.686423
									3	Control	LL	0.738621
									3	Control	LL	0.678263
									3	Control	LL	0.677143
									3	Control	LL	0.776815
									3	Control	LL	0.666732
									3	Control	LL	0.640712
									3	Control	LL	0.902768
									3	Control	LL	0.551428
									3	Control	LL	0.695128
									3	Control	LL	0.765444
									3	Control	LL	0.682148
									3	Control	LL	0.646123
									3	Control	LL	0.593621
									3	Control	LL	0.658353
									3	Control	LL	0.613998
									3	Control	LL	0.722696
									3	Control	LL	0.597054
									3	Control	LL	0.616587
									3	Control	LL	0.617074
									3	Control	LL	0.829784
									3	Control	LL	0.812554
									3	Control	LL	0.56884
									3	Control	LL	0.587524
									3	Control	LL	0.675774
									3	Control	LL	0.674501
									3	Control	LL	0.563646
									3	Control	LL	0.576481
									3	Control	LL	0.689773
									3	Control	LL	0.582504
									3	Control	LL	0.765409
									3	Control	LL	0.814428
									3	Control	LL	0.67471
									3	Control	LL	0.698452
									3	Control	LL	0.655452
									3	Control	LL	0.471572
									3	Control	LL	0.674056
									3	Control	LL	0.510381
									3	Control	LL	0.463505
									3	Control	LL	0.686389
									3	Control	LL	0.698962
									3	Control	LL	0.56405
									3	Control	LL	0.535897
									3	Control	LL	0.69155
									3	Control	LL	0.687977
									3	Control	LL	0.605817
									3	Control	LL	0.646034
									3	Control	LL	0.649511
									3	Control	LL	0.649899
									3	Control	LL	0.645
									3	Control	LL	0.531151
									3	Control	LL	0.703941
									3	Control	LL	0.640366
									3	Control	LL	0.650163
									3	Control	LL	0.634948
									3	Control	LL	0.642309
									3	Control	LL	0.635212
									3	Control	LL	0.522443
									3	Control	LL	0.586136
									3	Control	LL	0.686102
									3	Control	LL	0.643144
									3	Control	LL	0.808589
									3	Control	LL	0.363108
									3	Control	LL	0.599379
									3	Control	LL	0.782917
									3	Control	LL	0.638397
									3	Control	LL	0.668303
									3	Control	LL	0.61558
									3	Control	LL	0.639709
									3	Control	LL	0.719845
									3	Control	LL	0.667572
									3	Control	LL	0.747977
									3	Control	LL	0.619001
									3	Control	LL	0.533029
									3	Control	LL	0.576099
									3	Control	LL	0.654701
									3	Control	LL	0.649428
									3	Control	LL	0.722121
									3	Control	LL	0.752266
									3	Control	LL	0.546811
									3	Control	LL	0.622193
									3	Control	LL	0.690383
									3	Control	LL	0.739407
									3	Control	LL	0.569077
									3	Control	LL	0.646013
									3	Control	LL	0.597817
									3	Control	LL	0.642565
									3	Control	LL	0.663655
									3	Control	LL	0.551512
									3	Control	LL	0.506472
									3	Control	LL	0.537371
									3	Control	LL	0.766436
									3	Control	LL	0.611575
									3	Control	LL	0.722015
									3	Control	LL	0.559266
									3	Control	LL	0.586574
									3	Control	LL	0.603375
									3	Control	LL	0.617274
									3	Control	LL	0.554634
									3	Control	LL	0.455403
									3	Control	LL	0.58057
									3	Control	LL	0.652192
									3	Control	LL	0.52609
									3	Control	LL	0.596656
									3	Control	LL	0.628074
									3	Control	LL	0.579147
									3	Control	LL	0.529923
									3	DC3000	LL	0.677863
									3	DC3000	LL	0.694431
									3	DC3000	LL	0.507653
									3	DC3000	LL	0.539994
									3	DC3000	LL	0.624516
									3	DC3000	LL	0.588704
									3	DC3000	LL	0.548403
									3	DC3000	LL	0.59952
									3	DC3000	LL	0.587429
									3	DC3000	LL	0.54824
									3	DC3000	LL	0.654122
									3	DC3000	LL	0.577387
									3	DC3000	LL	0.573942
									3	DC3000	LL	0.536514
									3	DC3000	LL	0.674668
									3	DC3000	LL	0.562396
									3	DC3000	LL	0.672586
									3	DC3000	LL	0.593976
									3	DC3000	LL	0.595173
									3	DC3000	LL	0.79476
									3	DC3000	LL	0.646154
									3	DC3000	LL	0.588684
									3	DC3000	LL	0.67034
									3	DC3000	LL	0.53451
									3	DC3000	LL	0.625755
									3	DC3000	LL	0.633278
									3	DC3000	LL	0.564874
									3	DC3000	LL	0.64944
									3	DC3000	LL	0.59793
									3	DC3000	LL	0.617221
									3	DC3000	LL	0.666414
									3	DC3000	LL	0.607648
									3	DC3000	LL	0.596853
									3	DC3000	LL	0.686025
									3	DC3000	LL	0.710613
									3	DC3000	LL	0.759587
									3	DC3000	LL	0.711098
									3	DC3000	LL	0.618236
									3	DC3000	LL	0.649314
									3	DC3000	LL	0.678701
									3	DC3000	LL	0.590014
									3	DC3000	LL	0.734245
									3	DC3000	LL	0.59322
									3	DC3000	LL	0.511489
									3	DC3000	LL	0.598433
									3	DC3000	LL	0.632114
									3	DC3000	LL	0.632655
									3	DC3000	LL	0.756176
									3	DC3000	LL	0.639988
									3	DC3000	LL	0.679031
									3	DC3000	LL	0.551716
									3	DC3000	LL	0.705194
									3	DC3000	LL	0.676122
									3	DC3000	LL	0.720479
									3	DC3000	LL	0.696952
									3	DC3000	LL	0.639439
									3	DC3000	LL	0.566231
									3	DC3000	LL	0.653877
									3	DC3000	LL	0.709447
									3	DC3000	LL	0.627855
									3	DC3000	LL	0.757747
									3	DC3000	LL	0.759347
									3	DC3000	LL	0.59908
									3	DC3000	LL	0.621951
									3	DC3000	LL	0.607475
									3	DC3000	LL	0.657537
									3	DC3000	LL	0.527646
									3	DC3000	LL	0.602906
									3	DC3000	LL	0.538669
									3	DC3000	LL	0.668444
									3	DC3000	LL	0.608075
									3	DC3000	LL	0.574546
									3	DC3000	LL	0.784383
									3	DC3000	LL	0.788454
									3	DC3000	LL	0.661848
									3	DC3000	LL	0.574662
									3	DC3000	LL	0.5963
									3	DC3000	LL	0.587415
									3	DC3000	LL	0.68036
									3	DC3000	LL	0.552827
									3	DC3000	LL	0.785532
									3	DC3000	LL	0.718668
									3	DC3000	LL	0.483985
									3	DC3000	LL	0.511445
									3	DC3000	LL	0.934409
									3	DC3000	LL	0.784354
									3	DC3000	LL	0.667771
									3	DC3000	LL	0.666772
									3	DC3000	LL	0.615877
									3	DC3000	LL	0.571368
									3	DC3000	LL	0.628116
									3	DC3000	LL	0.572299
									3	DC3000	LL	0.550259
									3	DC3000	LL	0.653793
									3	DC3000	LL	0.484281
									3	DC3000	LL	0.609095
									3	DC3000	LL	0.46474
									3	DC3000	LL	0.515589
									3	DC3000	LL	0.668532
									3	DC3000	LL	0.644893
									3	DC3000	LL	0.5156
									3	DC3000	LL	0.635805
									3	DC3000	LL	0.617433
									3	DC3000	LL	0.700235
									3	DC3000	LL	0.685459
									3	DC3000	LL	0.568047
									3	DC3000	LL	0.734896
									3	DC3000	LL	0.485141
									3	DC3000	LL	0.732765
									3	DC3000	LL	0.846516
									3	DC3000	LL	0.58771
									3	DC3000	LL	0.754306
									3	DC3000	LL	0.52958
									3	DC3000	LL	0.65631
									3	DC3000	LL	0.527645
									3	DC3000	LL	0.69768
									3	DC3000	LL	0.70987
									3	DC3000	LL	0.609386
									3	DC3000	LL	0.684889
									3	DC3000	LL	0.596956
									3	DC3000	LL	0.689633
									3	DC3000	LL	0.673229
									3	DC3000	LL	0.621629
									3	DC3000	LL	0.706619
									3	DC3000	LL	0.560727
									3	DC3000	LL	0.617167
									3	DC3000	LL	0.632771
									3	DC3000	LL	0.598443
									3	DC3000	LL	0.546402
									3	DC3000	LL	0.705544
									3	DC3000	LL	0.599032
									3	DC3000	LL	0.500502
									3	DC3000	LL	0.591125
									3	DC3000	LL	0.606229
									3	DC3000	LL	0.714677
									3	DC3000	LL	0.626633
									3	DC3000	LL	0.744968
									3	DC3000	LL	0.515568
									3	DC3000	LL	0.558727
									3	DC3000	LL	0.697442
									3	DC3000	LL	0.68823
									3	DC3000	LL	0.547856
									3	DC3000	LL	0.601066
									3	DC3000	LL	0.632748
									3	DC3000	LL	0.628315
									3	DC3000	LL	0.615898
									3	DC3000	LL	0.522712
									3	DC3000	LL	0.653973
									3	DC3000	LL	0.690956
									3	DC3000	LL	0.694232
									3	DC3000	LL	0.741156
									3	DC3000	LL	0.546575
									3	DC3000	LL	0.58743
									3	DC3000	LL	0.565885
									3	DC3000	LL	0.55397
									3	DC3000	LL	0.677675
									3	DC3000	LL	0.683692
									3	DC3000	LL	0.716212
									3	DC3000	LL	0.617024
									3	Control	LD	0.53119
									3	Control	LD	0.587965
									3	Control	LD	0.848284
									3	Control	LD	0.861999
									3	Control	LD	0.756011
									3	Control	LD	0.733431
									3	Control	LD	0.555955
									3	Control	LD	0.779181
									3	Control	LD	0.890015
									3	Control	LD	0.677766
									3	Control	LD	0.642263
									3	Control	LD	0.780972
									3	Control	LD	0.472135
									3	Control	LD	0.784315
									3	Control	LD	0.658758
									3	Control	LD	0.802608
									3	Control	LD	0.567574
									3	Control	LD	0.700797
									3	Control	LD	0.780152
									3	Control	LD	0.676075
									3	Control	LD	0.566982
									3	Control	LD	0.787101
									3	Control	LD	0.587529
									3	Control	LD	0.748684
									3	Control	LD	0.822946
									3	Control	LD	0.674822
									3	Control	LD	0.696218
									3	Control	LD	0.735461
									3	Control	LD	0.79142
									3	Control	LD	0.690077
									3	Control	LD	0.735396
									3	Control	LD	0.552487
									3	Control	LD	0.826753
									3	Control	LD	0.645467
									3	Control	LD	0.682254
									3	Control	LD	0.72429
									3	Control	LD	0.703846
									3	Control	LD	0.762624
									3	Control	LD	0.708053
									3	Control	LD	0.741101
									3	Control	LD	0.817708
									3	Control	LD	0.805888
									3	Control	LD	0.581239
									3	Control	LD	0.732837
									3	Control	LD	0.748163
									3	Control	LD	0.761803
									3	Control	LD	0.722297
									3	Control	LD	0.866741
									3	Control	LD	0.72663
									3	Control	LD	0.601593
									3	Control	LD	0.566762
									3	Control	LD	1.03471
									3	Control	LD	0.763041
									3	Control	LD	0.832036
									3	Control	LD	0.798478
									3	Control	LD	0.817611
									3	Control	LD	0.68127
									3	Control	LD	0.741754
									3	Control	LD	0.726044
									3	Control	LD	0.741627
									3	Control	LD	0.696788
									3	Control	LD	0.766381
									3	Control	LD	0.586147
									3	Control	LD	0.720358
									3	Control	LD	0.621274
									3	Control	LD	0.636046
									3	Control	LD	0.679801
									3	Control	LD	0.789023
									3	Control	LD	0.618364
									3	Control	LD	0.620523
									3	Control	LD	0.760375
									3	Control	LD	0.773013
									3	Control	LD	0.840643
									3	Control	LD	0.565744
									3	Control	LD	0.668833
									3	Control	LD	0.705501
									3	Control	LD	0.824609
									3	Control	LD	0.770969
									3	Control	LD	0.722508
									3	Control	LD	0.75789
									3	Control	LD	0.682333
									3	Control	LD	0.682716
									3	Control	LD	0.468809
									3	Control	LD	0.717306
									3	Control	LD	0.696447
									3	Control	LD	0.654242
									3	Control	LD	0.747006
									3	Control	LD	0.718804
									3	Control	LD	0.651885
									3	Control	LD	0.832604
									3	Control	LD	0.661131
									3	Control	LD	0.749899
									3	Control	LD	0.609052
									3	Control	LD	0.702474
									3	Control	LD	0.539077
									3	Control	LD	0.675368
									3	Control	LD	0.894954
									3	Control	LD	0.656315
									3	Control	LD	0.540541
									3	Control	LD	0.743292
									3	Control	LD	0.789809
									3	Control	LD	0.727207
									3	Control	LD	0.639492
									3	Control	LD	0.655896
									3	Control	LD	0.790829
									3	Control	LD	0.561813
									3	Control	LD	0.66409
									3	Control	LD	0.554729
									3	Control	LD	0.728372
									3	Control	LD	0.709399
									3	Control	LD	0.655797
									3	Control	LD	0.647591
									3	Control	LD	0.714461
									3	Control	LD	0.840698
									3	Control	LD	0.62003
									3	Control	LD	0.438668
									3	Control	LD	0.728693
									3	Control	LD	0.853248
									3	Control	LD	0.671073
									3	Control	LD	0.69925
									3	Control	LD	0.714906
									3	Control	LD	0.70608
									3	Control	LD	0.759447
									3	Control	LD	0.676978
									3	Control	LD	0.622654
									3	Control	LD	0.641082
									3	Control	LD	0.704503
									3	Control	LD	0.702103
									3	Control	LD	0.571809
									3	Control	LD	0.725927
									3	Control	LD	0.735988
									3	Control	LD	0.536934
									3	Control	LD	0.646446
									3	Control	LD	0.563602
									3	Control	LD	0.684354
									3	Control	LD	0.715516
									3	Control	LD	0.74816
									3	Control	LD	0.536912
									3	Control	LD	0.590247
									3	Control	LD	0.704733
									3	Control	LD	0.633984
									3	Control	LD	0.791645
									3	Control	LD	0.589147
									3	Control	LD	0.824106
									3	Control	LD	0.642344
									3	Control	LD	0.749656
									3	Control	LD	0.766476
									3	Control	LD	0.459712
									3	Control	LD	0.842482
									3	Control	LD	0.618862
									3	Control	LD	0.585636
									3	Control	LD	0.617592
									3	Control	LD	0.537352
									3	Control	LD	0.653214
									3	Control	LD	0.638055
									3	Control	LD	0.62467
									3	Control	LD	0.584661
									3	Control	LD	0.633915
									3	Control	LD	0.616373
									3	Control	LD	0.701194
									3	Control	LD	0.727259
									3	DC3000	LD	0.323777
									3	DC3000	LD	0.329646
									3	DC3000	LD	0.443322
									3	DC3000	LD	0.545415
									3	DC3000	LD	0.494011
									3	DC3000	LD	0.507983
									3	DC3000	LD	0.396492
									3	DC3000	LD	0.51617
									3	DC3000	LD	0.373128
									3	DC3000	LD	0.421818
									3	DC3000	LD	0.514392
									3	DC3000	LD	0.430408
									3	DC3000	LD	0.324202
									3	DC3000	LD	0.387788
									3	DC3000	LD	0.402971
									3	DC3000	LD	0.513849
									3	DC3000	LD	0.596508
									3	DC3000	LD	0.380959
									3	DC3000	LD	0.578122
									3	DC3000	LD	0.342433
									3	DC3000	LD	0.498523
									3	DC3000	LD	0.52179
									3	DC3000	LD	0.449758
									3	DC3000	LD	0.387684
									3	DC3000	LD	0.542759
									3	DC3000	LD	0.445375
									3	DC3000	LD	0.427782
									3	DC3000	LD	0.353941
									3	DC3000	LD	0.438592
									3	DC3000	LD	0.409805
									3	DC3000	LD	0.409335
									3	DC3000	LD	0.441827
									3	DC3000	LD	0.416946
									3	DC3000	LD	0.451269
									3	DC3000	LD	0.357698
									3	DC3000	LD	0.469461
									3	DC3000	LD	0.567175
									3	DC3000	LD	0.367324
									3	DC3000	LD	0.348128
									3	DC3000	LD	0.305267
									3	DC3000	LD	0.394937
									3	DC3000	LD	0.422827
									3	DC3000	LD	0.350884
									3	DC3000	LD	0.4817
									3	DC3000	LD	0.407282
									3	DC3000	LD	0.463709
									3	DC3000	LD	0.492068
									3	DC3000	LD	0.371451
									3	DC3000	LD	0.36945
									3	DC3000	LD	0.406326
									3	DC3000	LD	0.345264
									3	DC3000	LD	0.411593
									3	DC3000	LD	0.391682
									3	DC3000	LD	0.542148
									3	DC3000	LD	0.451608
									3	DC3000	LD	0.4276
									3	DC3000	LD	0.383933
									3	DC3000	LD	0.522421
									3	DC3000	LD	0.609125
									3	DC3000	LD	0.508761
									3	DC3000	LD	0.527969
									3	DC3000	LD	0.35292
									3	DC3000	LD	0.38692
									3	DC3000	LD	0.457571
									3	DC3000	LD	0.492818
									3	DC3000	LD	0.59206
									3	DC3000	LD	0.456716
									3	DC3000	LD	0.437833
									3	DC3000	LD	0.591172
									3	DC3000	LD	0.355625
									3	DC3000	LD	0.411109
									3	DC3000	LD	0.411668
									3	DC3000	LD	0.591214
									3	DC3000	LD	0.500298
									3	DC3000	LD	0.336857
									3	DC3000	LD	0.355921
									3	DC3000	LD	0.306736
									3	DC3000	LD	0.393048
									3	DC3000	LD	0.388964
									3	DC3000	LD	0.390306
									3	DC3000	LD	0.361667
									3	DC3000	LD	0.414937
									3	DC3000	LD	0.419667
									3	DC3000	LD	0.349724
									3	DC3000	LD	0.456416
									3	DC3000	LD	0.355138
									3	DC3000	LD	0.396696
									3	DC3000	LD	0.395708
									3	DC3000	LD	0.362596
									3	DC3000	LD	0.556304
									3	DC3000	LD	0.492108
									3	DC3000	LD	0.471369
									3	DC3000	LD	0.512304
									3	DC3000	LD	0.520236
									3	DC3000	LD	0.419563
									3	DC3000	LD	0.441752
									3	DC3000	LD	0.516762
									3	DC3000	LD	0.366776
									3	DC3000	LD	0.495717
									3	DC3000	LD	0.382912
									3	DC3000	LD	0.436226
									3	DC3000	LD	0.432376
									3	DC3000	LD	0.415259
									3	DC3000	LD	0.417195
									3	DC3000	LD	0.495438
									3	DC3000	LD	0.526528
									3	DC3000	LD	0.39913
									3	DC3000	LD	0.401045
									3	DC3000	LD	0.32087
									3	DC3000	LD	0.326026
									3	DC3000	LD	0.322335
									3	DC3000	LD	0.369106
									3	DC3000	LD	0.429217
									3	DC3000	LD	0.562565
									3	DC3000	LD	0.453388
									3	DC3000	LD	0.536213
									3	DC3000	LD	0.546234
									3	DC3000	LD	0.431104
									3	DC3000	LD	0.460099
									3	DC3000	LD	0.454473
									3	DC3000	LD	0.393724
									3	DC3000	LD	0.529166
									3	DC3000	LD	0.401658
									3	DC3000	LD	0.409144
									3	DC3000	LD	0.4673
									3	DC3000	LD	0.409393
									3	DC3000	LD	0.403562
									3	DC3000	LD	0.384192
									3	DC3000	LD	0.339231
									3	DC3000	LD	0.400384
									3	DC3000	LD	0.344769
									3	DC3000	LD	0.378546
									3	DC3000	LD	0.508244
									3	DC3000	LD	0.415054
									3	DC3000	LD	0.387713
									3	DC3000	LD	0.360355
									3	DC3000	LD	0.541038
									3	DC3000	LD	0.414385
									3	DC3000	LD	0.484658
									3	DC3000	LD	0.476281
									3	DC3000	LD	0.419874
									3	DC3000	LD	0.497753
									3	DC3000	LD	0.552831
									3	DC3000	LD	0.469239
									3	DC3000	LD	0.374685
									3	DC3000	LD	0.418799
									3	DC3000	LD	0.295547
									3	DC3000	LD	0.427624
									3	DC3000	LD	0.527695
									3	DC3000	LD	0.50549
									3	DC3000	LD	0.46745
									3	DC3000	LD	0.42007
									3	DC3000	LD	0.435747
									3	DC3000	LD	0.5823
									3	DC3000	LD	0.37879
									3	DC3000	LD	0.59722
									3	DC3000	LD	0.448928
									3	DC3000	LD	0.381665
									3	DC3000	LD	0.503677
									3	DC3000	LD	0.401578
									5	Control	LL	0.736914
									5	Control	LL	0.774812
									5	Control	LL	0.731918
									5	Control	LL	0.634491
									5	Control	LL	0.632016
									5	Control	LL	0.727081
									5	Control	LL	0.664009
									5	Control	LL	0.698018
									5	Control	LL	0.661156
									5	Control	LL	0.61722
									5	Control	LL	0.636195
									5	Control	LL	0.582573
									5	Control	LL	0.689442
									5	Control	LL	0.54351
									5	Control	LL	0.621732
									5	Control	LL	0.501942
									5	Control	LL	0.558592
									5	Control	LL	0.585136
									5	Control	LL	0.52424
									5	Control	LL	0.677741
									5	Control	LL	0.810013
									5	Control	LL	0.51229
									5	Control	LL	0.599468
									5	Control	LL	0.62485
									5	Control	LL	0.618144
									5	Control	LL	0.597445
									5	Control	LL	0.735442
									5	Control	LL	0.539172
									5	Control	LL	0.710872
									5	Control	LL	0.533548
									5	Control	LL	0.6736
									5	Control	LL	0.555379
									5	Control	LL	0.596683
									5	Control	LL	0.527446
									5	Control	LL	0.627627
									5	Control	LL	0.640308
									5	Control	LL	0.683873
									5	Control	LL	0.632069
									5	Control	LL	0.478968
									5	Control	LL	0.556441
									5	Control	LL	0.516403
									5	Control	LL	0.523033
									5	Control	LL	0.745433
									5	Control	LL	0.609441
									5	Control	LL	0.467408
									5	Control	LL	0.548678
									5	Control	LL	0.596437
									5	Control	LL	0.531356
									5	Control	LL	0.756929
									5	Control	LL	0.432076
									5	Control	LL	0.65674
									5	Control	LL	0.637486
									5	Control	LL	0.567311
									5	Control	LL	0.857884
									5	Control	LL	0.456526
									5	Control	LL	0.475093
									5	Control	LL	0.539468
									5	Control	LL	0.581531
									5	Control	LL	0.663549
									5	Control	LL	0.577934
									5	Control	LL	0.488917
									5	Control	LL	0.574768
									5	Control	LL	0.492897
									5	Control	LL	0.639404
									5	Control	LL	0.711173
									5	Control	LL	0.617896
									5	Control	LL	0.521667
									5	Control	LL	0.652875
									5	Control	LL	0.513042
									5	Control	LL	0.606846
									5	Control	LL	0.664323
									5	Control	LL	0.610549
									5	Control	LL	0.633607
									5	Control	LL	0.61921
									5	Control	LL	0.516033
									5	Control	LL	0.611278
									5	Control	LL	0.65234
									5	Control	LL	0.55605
									5	Control	LL	0.621665
									5	Control	LL	0.614927
									5	Control	LL	0.572144
									5	Control	LL	0.697984
									5	Control	LL	0.599026
									5	Control	LL	0.54371
									5	Control	LL	0.567282
									5	Control	LL	0.563909
									5	Control	LL	0.46753
									5	Control	LL	0.532489
									5	Control	LL	0.532433
									5	Control	LL	0.623862
									5	Control	LL	0.524664
									5	Control	LL	0.62411
									5	Control	LL	0.578836
									5	Control	LL	0.640475
									5	Control	LL	0.519386
									5	Control	LL	0.579681
									5	Control	LL	0.711145
									5	Control	LL	0.658007
									5	Control	LL	0.615566
									5	Control	LL	0.65029
									5	Control	LL	0.69449
									5	Control	LL	0.55701
									5	Control	LL	0.724155
									5	Control	LL	0.861444
									5	Control	LL	0.615024
									5	Control	LL	0.650612
									5	Control	LL	0.608603
									5	Control	LL	0.551818
									5	Control	LL	0.611903
									5	Control	LL	0.528118
									5	Control	LL	0.565821
									5	Control	LL	0.641884
									5	Control	LL	0.465107
									5	Control	LL	0.617314
									5	Control	LL	0.678992
									5	Control	LL	0.508745
									5	Control	LL	0.580859
									5	Control	LL	0.590606
									5	Control	LL	0.635365
									5	Control	LL	0.602083
									5	Control	LL	0.55306
									5	Control	LL	0.614123
									5	Control	LL	0.509517
									5	Control	LL	0.589005
									5	Control	LL	0.562044
									5	Control	LL	0.529569
									5	Control	LL	0.50852
									5	Control	LL	0.504949
									5	Control	LL	0.554213
									5	Control	LL	0.452123
									5	Control	LL	0.503629
									5	Control	LL	0.50447
									5	Control	LL	0.352022
									5	Control	LL	0.711597
									5	Control	LL	0.469964
									5	Control	LL	0.340485
									5	Control	LL	0.479635
									5	Control	LL	0.485204
									5	Control	LL	0.638306
									5	Control	LL	0.643049
									5	Control	LL	0.513156
									5	Control	LL	0.472342
									5	Control	LL	0.286814
									5	Control	LL	0.429771
									5	Control	LL	0.371361
									5	Control	LL	0.450057
									5	Control	LL	0.44412
									5	Control	LL	0.484838
									5	Control	LL	0.474174
									5	Control	LL	0.492377
									5	Control	LL	0.491072
									5	Control	LL	0.34287
									5	Control	LL	0.395013
									5	Control	LL	0.614386
									5	Control	LL	0.430731
									5	Control	LL	0.480616
									5	Control	LL	0.526532
									5	Control	LL	0.505102
									5	Control	LL	0.59659
									5	Control	LL	0.443457
									5	Control	LL	0.512626
									5	Control	LL	0.487478
									5	Control	LL	0.508481
									5	DC3000	LL	0.614343
									5	DC3000	LL	0.680342
									5	DC3000	LL	0.527473
									5	DC3000	LL	0.592851
									5	DC3000	LL	0.554866
									5	DC3000	LL	0.448933
									5	DC3000	LL	0.57545
									5	DC3000	LL	0.539454
									5	DC3000	LL	0.526532
									5	DC3000	LL	0.550201
									5	DC3000	LL	0.457505
									5	DC3000	LL	0.672205
									5	DC3000	LL	0.594345
									5	DC3000	LL	0.472361
									5	DC3000	LL	0.590524
									5	DC3000	LL	0.424722
									5	DC3000	LL	0.551361
									5	DC3000	LL	0.505668
									5	DC3000	LL	0.566645
									5	DC3000	LL	0.382048
									5	DC3000	LL	0.470856
									5	DC3000	LL	0.664465
									5	DC3000	LL	0.640242
									5	DC3000	LL	0.555679
									5	DC3000	LL	0.642536
									5	DC3000	LL	0.578769
									5	DC3000	LL	0.536772
									5	DC3000	LL	0.343508
									5	DC3000	LL	0.5443
									5	DC3000	LL	0.432128
									5	DC3000	LL	0.415153
									5	DC3000	LL	0.436243
									5	DC3000	LL	0.474114
									5	DC3000	LL	0.655235
									5	DC3000	LL	0.506599
									5	DC3000	LL	0.632176
									5	DC3000	LL	0.630906
									5	DC3000	LL	0.514234
									5	DC3000	LL	0.632075
									5	DC3000	LL	0.522308
									5	DC3000	LL	0.525889
									5	DC3000	LL	0.533557
									5	DC3000	LL	0.594727
									5	DC3000	LL	0.677123
									5	DC3000	LL	0.528231
									5	DC3000	LL	0.492782
									5	DC3000	LL	0.474194
									5	DC3000	LL	0.5
									5	DC3000	LL	0.522976
									5	DC3000	LL	0.551023
									5	DC3000	LL	0.469443
									5	DC3000	LL	0.589355
									5	DC3000	LL	0.448313
									5	DC3000	LL	0.568452
									5	DC3000	LL	0.612771
									5	DC3000	LL	0.512951
									5	DC3000	LL	0.703682
									5	DC3000	LL	0.533013
									5	DC3000	LL	0.476702
									5	DC3000	LL	0.517171
									5	DC3000	LL	0.424025
									5	DC3000	LL	0.601251
									5	DC3000	LL	0.527997
									5	DC3000	LL	0.505703
									5	DC3000	LL	0.560876
									5	DC3000	LL	0.407124
									5	DC3000	LL	0.616086
									5	DC3000	LL	0.492556
									5	DC3000	LL	0.646943
									5	DC3000	LL	0.685274
									5	DC3000	LL	0.434258
									5	DC3000	LL	0.597318
									5	DC3000	LL	0.66797
									5	DC3000	LL	0.437512
									5	DC3000	LL	0.431949
									5	DC3000	LL	0.563648
									5	DC3000	LL	0.564701
									5	DC3000	LL	0.704752
									5	DC3000	LL	0.532057
									5	DC3000	LL	0.534788
									5	DC3000	LL	0.62546
									5	DC3000	LL	0.569662
									5	DC3000	LL	0.507911
									5	DC3000	LL	0.544993
									5	DC3000	LL	0.636186
									5	DC3000	LL	0.539043
									5	DC3000	LL	0.430524
									5	DC3000	LL	0.560788
									5	DC3000	LL	0.452079
									5	DC3000	LL	0.547483
									5	DC3000	LL	0.695248
									5	DC3000	LL	0.646785
									5	DC3000	LL	0.505881
									5	DC3000	LL	0.532723
									5	DC3000	LL	0.504825
									5	DC3000	LL	0.526426
									5	DC3000	LL	0.500031
									5	DC3000	LL	0.520882
									5	DC3000	LL	0.540474
									5	DC3000	LL	0.498929
									5	DC3000	LL	0.465685
									5	DC3000	LL	0.576168
									5	DC3000	LL	0.551463
									5	DC3000	LL	0.533754
									5	DC3000	LL	0.62839
									5	DC3000	LL	0.57329
									5	DC3000	LL	0.517361
									5	DC3000	LL	0.535157
									5	DC3000	LL	0.565949
									5	DC3000	LL	0.521309
									5	DC3000	LL	0.402441
									5	DC3000	LL	0.601875
									5	DC3000	LL	0.509785
									5	DC3000	LL	0.463592
									5	DC3000	LL	0.584135
									5	DC3000	LL	0.643172
									5	DC3000	LL	0.593677
									5	DC3000	LL	0.540429
									5	DC3000	LL	0.552343
									5	DC3000	LL	0.441226
									5	DC3000	LL	0.753819
									5	DC3000	LL	0.604734
									5	DC3000	LL	0.520668
									5	DC3000	LL	0.477812
									5	DC3000	LL	0.530705
									5	DC3000	LL	0.598201
									5	DC3000	LL	0.507027
									5	DC3000	LL	0.360382
									5	DC3000	LL	0.474843
									5	DC3000	LL	0.552254
									5	DC3000	LL	0.580381
									5	DC3000	LL	0.494483
									5	DC3000	LL	0.421395
									5	DC3000	LL	0.472129
									5	DC3000	LL	0.333333
									5	DC3000	LL	0.543889
									5	DC3000	LL	0.593871
									5	DC3000	LL	0.404684
									5	DC3000	LL	0.49944
									5	DC3000	LL	0.507842
									5	DC3000	LL	0.53233
									5	DC3000	LL	0.44272
									5	DC3000	LL	0.469298
									5	DC3000	LL	0.553089
									5	DC3000	LL	0.383605
									5	DC3000	LL	0.593326
									5	DC3000	LL	0.379163
									5	DC3000	LL	0.499792
									5	DC3000	LL	0.460529
									5	DC3000	LL	0.526809
									5	DC3000	LL	0.603981
									5	DC3000	LL	0.509738
									5	DC3000	LL	0.481341
									5	DC3000	LL	0.589583
									5	DC3000	LL	0.66245
									5	DC3000	LL	0.506473
									5	DC3000	LL	0.509455
									5	DC3000	LL	0.54899
									5	DC3000	LL	0.675462
									5	DC3000	LL	0.509731
									5	DC3000	LL	0.558149
									5	DC3000	LL	0.573488
									5	DC3000	LL	0.655047
									5	Control	LD	0.68033
									5	Control	LD	0.506469
									5	Control	LD	0.583082
									5	Control	LD	0.538001
									5	Control	LD	0.709563
									5	Control	LD	0.532736
									5	Control	LD	0.76455
									5	Control	LD	0.683118
									5	Control	LD	0.572153
									5	Control	LD	0.606541
									5	Control	LD	0.576006
									5	Control	LD	0.643917
									5	Control	LD	0.606519
									5	Control	LD	0.760049
									5	Control	LD	0.525689
									5	Control	LD	0.590391
									5	Control	LD	0.57173
									5	Control	LD	0.613197
									5	Control	LD	0.642954
									5	Control	LD	0.624831
									5	Control	LD	0.43429
									5	Control	LD	0.538755
									5	Control	LD	0.606065
									5	Control	LD	0.514821
									5	Control	LD	0.886357
									5	Control	LD	0.532198
									5	Control	LD	0.564684
									5	Control	LD	0.635506
									5	Control	LD	0.576242
									5	Control	LD	0.664106
									5	Control	LD	0.556827
									5	Control	LD	0.761637
									5	Control	LD	0.735433
									5	Control	LD	0.656984
									5	Control	LD	0.648932
									5	Control	LD	0.756942
									5	Control	LD	0.595292
									5	Control	LD	0.614929
									5	Control	LD	0.535734
									5	Control	LD	0.764624
									5	Control	LD	0.576334
									5	Control	LD	0.915873
									5	Control	LD	0.639008
									5	Control	LD	0.565407
									5	Control	LD	0.630346
									5	Control	LD	0.61688
									5	Control	LD	0.836796
									5	Control	LD	0.501047
									5	Control	LD	0.526797
									5	Control	LD	0.699317
									5	Control	LD	0.61949
									5	Control	LD	0.561272
									5	Control	LD	0.589096
									5	Control	LD	0.511643
									5	Control	LD	0.492715
									5	Control	LD	0.548087
									5	Control	LD	0.559046
									5	Control	LD	0.65569
									5	Control	LD	0.524669
									5	Control	LD	0.812088
									5	Control	LD	0.487011
									5	Control	LD	0.683912
									5	Control	LD	0.544919
									5	Control	LD	0.459892
									5	Control	LD	0.509095
									5	Control	LD	0.510979
									5	Control	LD	0.572126
									5	Control	LD	0.716232
									5	Control	LD	0.559041
									5	Control	LD	0.490076
									5	Control	LD	0.612516
									5	Control	LD	0.736783
									5	Control	LD	0.589148
									5	Control	LD	0.519055
									5	Control	LD	0.735575
									5	Control	LD	0.569064
									5	Control	LD	0.609343
									5	Control	LD	0.610442
									5	Control	LD	0.705565
									5	Control	LD	0.573826
									5	Control	LD	0.605666
									5	Control	LD	0.732981
									5	Control	LD	0.624498
									5	Control	LD	0.609891
									5	Control	LD	0.710247
									5	Control	LD	0.570381
									5	Control	LD	0.736869
									5	Control	LD	0.582817
									5	Control	LD	0.558578
									5	Control	LD	0.66943
									5	Control	LD	0.527136
									5	Control	LD	0.55249
									5	Control	LD	0.526103
									5	Control	LD	0.525492
									5	Control	LD	0.51329
									5	Control	LD	0.654348
									5	Control	LD	0.703068
									5	Control	LD	0.529024
									5	Control	LD	0.528206
									5	Control	LD	0.584713
									5	Control	LD	0.604768
									5	Control	LD	0.630452
									5	Control	LD	0.648964
									5	Control	LD	0.578021
									5	Control	LD	0.619394
									5	Control	LD	0.735349
									5	Control	LD	0.743671
									5	Control	LD	0.524701
									5	Control	LD	0.590124
									5	Control	LD	0.658382
									5	Control	LD	0.618842
									5	Control	LD	0.668627
									5	Control	LD	0.424736
									5	Control	LD	0.549785
									5	Control	LD	0.501991
									5	Control	LD	0.669837
									5	Control	LD	0.509163
									5	Control	LD	0.593156
									5	Control	LD	0.52787
									5	Control	LD	0.715929
									5	Control	LD	0.524528
									5	Control	LD	0.668048
									5	Control	LD	0.436889
									5	Control	LD	0.556009
									5	Control	LD	0.55504
									5	Control	LD	0.597344
									5	Control	LD	0.540864
									5	Control	LD	0.59625
									5	Control	LD	0.760979
									5	Control	LD	0.669668
									5	Control	LD	0.500473
									5	Control	LD	0.654189
									5	Control	LD	0.54516
									5	Control	LD	0.615198
									5	Control	LD	0.584316
									5	Control	LD	0.584223
									5	Control	LD	0.719202
									5	Control	LD	0.589457
									5	Control	LD	0.742399
									5	Control	LD	0.505346
									5	Control	LD	0.636047
									5	Control	LD	0.76016
									5	Control	LD	0.665014
									5	Control	LD	0.533473
									5	Control	LD	0.598592
									5	Control	LD	0.52522
									5	Control	LD	0.685968
									5	Control	LD	0.644982
									5	Control	LD	0.949927
									5	Control	LD	0.505423
									5	Control	LD	0.484622
									5	Control	LD	0.498244
									5	Control	LD	0.600228
									5	Control	LD	0.689992
									5	Control	LD	0.566629
									5	Control	LD	0.670328
									5	Control	LD	0.589919
									5	Control	LD	0.640082
									5	Control	LD	0.746747
									5	Control	LD	0.568471
									5	Control	LD	0.655399
									5	Control	LD	0.590639
									5	Control	LD	0.692105
									5	DC3000	LD	0.464306
									5	DC3000	LD	0.502028
									5	DC3000	LD	0.486021
									5	DC3000	LD	0.828448
									5	DC3000	LD	0.485722
									5	DC3000	LD	0.561245
									5	DC3000	LD	0.642899
									5	DC3000	LD	0.666667
									5	DC3000	LD	0.473993
									5	DC3000	LD	0.600945
									5	DC3000	LD	0.648726
									5	DC3000	LD	0.588028
									5	DC3000	LD	0.558714
									5	DC3000	LD	0.607496
									5	DC3000	LD	0.705589
									5	DC3000	LD	0.512186
									5	DC3000	LD	0.519208
									5	DC3000	LD	0.576517
									5	DC3000	LD	0.540003
									5	DC3000	LD	0.431335
									5	DC3000	LD	0.431097
									5	DC3000	LD	0.51432
									5	DC3000	LD	0.51899
									5	DC3000	LD	0.593642
									5	DC3000	LD	0.555929
									5	DC3000	LD	0.515147
									5	DC3000	LD	0.301212
									5	DC3000	LD	0.495537
									5	DC3000	LD	0.644996
									5	DC3000	LD	0.561933
									5	DC3000	LD	0.614001
									5	DC3000	LD	0.511603
									5	DC3000	LD	0.413263
									5	DC3000	LD	0.654143
									5	DC3000	LD	0.84237
									5	DC3000	LD	0.455576
									5	DC3000	LD	0.661752
									5	DC3000	LD	0.616444
									5	DC3000	LD	0.407368
									5	DC3000	LD	0.670454
									5	DC3000	LD	0.588206
									5	DC3000	LD	0.560889
									5	DC3000	LD	0.582026
									5	DC3000	LD	0.411254
									5	DC3000	LD	0.427718
									5	DC3000	LD	0.490394
									5	DC3000	LD	0.616819
									5	DC3000	LD	0.527059
									5	DC3000	LD	0.538249
									5	DC3000	LD	0.52153
									5	DC3000	LD	0.703037
									5	DC3000	LD	0.358756
									5	DC3000	LD	0.532005
									5	DC3000	LD	0.540437
									5	DC3000	LD	0.451704
									5	DC3000	LD	0.292213
									5	DC3000	LD	0.66918
									5	DC3000	LD	0.507991
									5	DC3000	LD	0.294606
									5	DC3000	LD	0.556678
									5	DC3000	LD	0.51497
									5	DC3000	LD	0.526226
									5	DC3000	LD	0.456223
									5	DC3000	LD	0.509294
									5	DC3000	LD	0.470982
									5	DC3000	LD	0.524223
									5	DC3000	LD	0.497525
									5	DC3000	LD	0.624788
									5	DC3000	LD	0.468695
									5	DC3000	LD	0.579542
									5	DC3000	LD	0.509948
									5	DC3000	LD	0.539468
									5	DC3000	LD	0.638405
									5	DC3000	LD	0.432405
									5	DC3000	LD	0.561936
									5	DC3000	LD	0.483332
									5	DC3000	LD	0.396767
									5	DC3000	LD	0.509902
									5	DC3000	LD	0.572462
									5	DC3000	LD	0.483877
									5	DC3000	LD	0.50529
									5	DC3000	LD	0.634183
									5	DC3000	LD	0.578894
									5	DC3000	LD	0.38546
									5	DC3000	LD	0.508732
									5	DC3000	LD	0.657954
									5	DC3000	LD	0.601276
									5	DC3000	LD	0.696693
									5	DC3000	LD	0.520046
									5	DC3000	LD	0.627918
									5	DC3000	LD	0.555129
									5	DC3000	LD	0.634856
									5	DC3000	LD	0.615194
									5	DC3000	LD	0.561948
									5	DC3000	LD	0.608159
									5	DC3000	LD	0.578739
									5	DC3000	LD	0.534393
									5	DC3000	LD	0.566049
									5	DC3000	LD	0.529021
									5	DC3000	LD	0.463763
									5	DC3000	LD	0.559631
									5	DC3000	LD	0.552684
									5	DC3000	LD	0.548197
									5	DC3000	LD	0.581176
									5	DC3000	LD	0.502198
									5	DC3000	LD	0.667553
									5	DC3000	LD	0.578391
									5	DC3000	LD	0.529365
									5	DC3000	LD	0.638495
									5	DC3000	LD	0.590202
									5	DC3000	LD	0.56691
									5	DC3000	LD	0.684948
									5	DC3000	LD	0.676439
									5	DC3000	LD	0.740029
									5	DC3000	LD	0.545197
									5	DC3000	LD	0.539777
									5	DC3000	LD	0.337367
									5	DC3000	LD	0.404814
									5	DC3000	LD	0.531522
									5	DC3000	LD	0.520526
									5	DC3000	LD	0.515472
									5	DC3000	LD	0.693091
									5	DC3000	LD	0.553872
									5	DC3000	LD	0.546301
									5	DC3000	LD	0.439211
									5	DC3000	LD	0.412323
									5	DC3000	LD	0.447209
									5	DC3000	LD	0.545483
									5	DC3000	LD	0.631653
									5	DC3000	LD	0.494612
									5	DC3000	LD	0.5117
									5	DC3000	LD	0.496535
									5	DC3000	LD	0.633114
									5	DC3000	LD	0.324163
									5	DC3000	LD	0.576732
									5	DC3000	LD	0.57746
									5	DC3000	LD	0.510542
									5	DC3000	LD	0.574445
									5	DC3000	LD	0.468467
									5	DC3000	LD	0.696159
									5	DC3000	LD	0.705688
									5	DC3000	LD	0.525426
									5	DC3000	LD	0.571418
									5	DC3000	LD	0.597793
									5	DC3000	LD	0.75401
									5	DC3000	LD	0.574341
									5	DC3000	LD	0.477805
									5	DC3000	LD	0.436449
									5	DC3000	LD	0.500034
									5	DC3000	LD	0.577155
									5	DC3000	LD	0.556535
									5	DC3000	LD	0.708917
									5	DC3000	LD	0.568664
									5	DC3000	LD	0.643046
									5	DC3000	LD	0.426375
									5	DC3000	LD	0.6162
									5	DC3000	LD	0.58583
									5	DC3000	LD	0.530803
									5	DC3000	LD	0.517019
									5	DC3000	LD	0.593753
									5	DC3000	LD	0.552125
									5	DC3000	LD	0.570753
									5	DC3000	LD	0.517253
									p-value
									1 dpi LD; Control vs. DC3000	4.828e-11
									3 dpi LD; Control vs. DC3000	< 2.2e-16
									3 dpi LL; Control vs. DC3000	0.07922
									3 dpi Control; LL vs. LD	6.033e-07
									3 dpi DC3000; LL vs. LD	< 2.2e-16
									5 dpi LD; Control vs. DC3000	8.301e-09
									5 dpi LL; Control vs. DC3000	7.117e-05
									5 dpi Control; LL vs. LD	0.004388
									5 dpi DC3000; LL vs. LD	0.2306

## Sheet: Figure 6
Figure 6b, 6c, 6d
Figure 6b						Figure 6c										Figure 6d
	Genotype	Light regime	Treatment	Stomatal aperture (width/length)			Genotype	Treatment	Light regime	ICS1 (Ct)	ACT2 (Ct)	Normalized relative expression	Biological replicate	Technical replicate			Genotype	Treatment	Light regime	PR1 (Ct)	ACT2 (Ct)	Normalized relative expression	Biological replicate	Technical replicate
	Col-0	LD	Control	0.708979			Col-0	Control	LL	28.12	18.98	1	1	1			Col-0	Control	LL	31.44	18.98	1	1	1
	Col-0	LD	Control	0.685649					LL	29.52	18.67		1	2					LL	31.92	18.67		1	2
	Col-0	LD	Control	0.677412					LL	29.77	18.84		1	3					LL	31.04	18.84		1	3
	Col-0	LD	Control	0.727621					LL	30.57	19.09	1	2	1					LL	31.39	19.09	1	2	1
	Col-0	LD	Control	0.694041					LL	28.8	20.71		2	2					LL	30.67	20.71		2	2
	Col-0	LD	Control	0.63317					LL	30.6	20.61		2	3					LL	31.24	20.61		2	3
	Col-0	LD	Control	0.652987					LL	29.55	19.24	1	3	1					LL	32.63	19.24	1	3	1
	Col-0	LD	Control	0.690626					LL	30.26	19.9		3	2					LL	32.43	19.9		3	2
	Col-0	LD	Control	0.604642					LL	28.96	18.84		3	3					LL	31.74	18.84		3	3
	Col-0	LD	Control	0.630041					LD	29.4	20.38	1.61668	1	1					LD	33.24	20.38	0.57	1	1
	Col-0	LD	Control	0.91548					LD	29.55	20.68		1	2					LD	33.15	20.68		1	2
	Col-0	LD	Control	0.609683					LD	29.95	19.01		1	3					LD	34.06	19.01		1	3
	Col-0	LD	Control	0.638943					LD	27.55	19.71	1.67127	2	1					LD	29.72	19.71	0.94	2	1
	Col-0	LD	Control	0.585789					LD	28.86	19.25		2	2					LD	30.65	19.25		2	2
	Col-0	LD	Control	0.78535					LD	28.72	18.8		2	3					LD	30.53	18.8		2	3
	Col-0	LD	Control	0.651925					LD	30.18	19.71	1.14861	3	1					LD	38.47	19.71	0.0007506	3	1
	Col-0	LD	Control	0.614904					LD	29.59	18.82		3	2					LD	37.23	18.82		3	2
	Col-0	LD	Control	0.80454					LD	28.21	19.25		3	3					LD	37.22	19.25		3	3
	Col-0	LD	Control	0.510192				DC3000	LL	19.35	18.79	805.494	1	1				DC3000	LL	17.17	18.79	24351.4	1	1
	Col-0	LD	Control	0.642172					LL	20.65	20.44		1	2					LL	18.14	20.44		1	2
	Col-0	LD	Control	0.603973					LL	20.64	19.44		1	3					LL	17.55	19.44		1	3
	Col-0	LD	Control	0.619813					LL	21.91	21.92	584.161	2	1					LL	17.02	21.92	59724.8	2	1
	Col-0	LD	Control	0.649438					LL	22.25	21.84		2	2					LL	16.9	21.84		2	2
	Col-0	LD	Control	0.584716					LL	22.55	21		2	3					LL	16.14	21		2	3
	Col-0	LD	Control	0.575155					LL	22.62	20.66	242.762	3	1					LL	19.25	20.66	31617.5	3	1
	Col-0	LD	Control	0.699578					LL	23.45	20.83		3	2					LL	18.37	20.83		3	2
	Col-0	LD	Control	0.68218					LL	23.7	21.27		3	3					LL	19.11	21.27		3	3
	Col-0	LD	Control	0.630317					LD	21.16	18.93	556.906	1	1					LD	23.2	18.93	677.99	1	1
	Col-0	LD	Control	0.725673					LD	20.42	18.91		1	2					LD	22.36	18.91		1	2
	Col-0	LD	Control	0.807417					LD	20.61	20.78		1	3					LD	22.76	20.78		1	3
	Col-0	LD	Control	0.662712					LD	21.69	20.74	321.53	2	1					LD	18.68	20.74	5249.74	2	1
	Col-0	LD	Control	0.788424					LD	21.48	18.68		2	2					LD	18.3	18.68		2	2
	Col-0	LD	Control	0.626356					LD	21.56	20.73		2	3					LD	18.99	20.73		2	3
	Col-0	LD	Control	0.8					LD	23.95	20.59	77.9621	3	1					LD	22.96	20.59	2178.58	3	1
	Col-0	LD	Control	0.678987					LD	24.05	20.33		3	2					LD	21.77	20.33		3	2
	Col-0	LD	Control	0.626829					LD	24.79	19.94		3	3					LD	21.68	19.94		3	3
	Col-0	LD	Control	0.587246			blus1	Control	LL	28.44	19.07	0.928805	1	1			blus1	Control	LL	32.77	19.07	0.54	1	1
	Col-0	LD	Control	0.819585					LL	28.97	18.67		1	2					LL	32.39	18.67		1	2
	Col-0	LD	Control	0.829258					LL	31.43	19.85		1	3					LL	33.01	19.85		1	3
	Col-0	LD	Control	0.568144					LL	30.76	19.96	0.720291	2	1					LL	30.66	19.96	0.95	2	1
	Col-0	LD	Control	0.72767					LL	30.28	19.69		2	2					LL	30.92	19.69		2	2
	Col-0	LD	Control	0.558367					LL	29.49	19.89		2	3					LL	31.07	19.89		2	3
	Col-0	LD	Control	0.610739					LL	29.34	20.55	1.68513	3	1					LL	37.06	20.55	0.01	3	1
	Col-0	LD	Control	0.622624					LL	29.01	18.79		3	2					LL	38.84	18.79		3	2
	Col-0	LD	Control	0.657484					LL	29.12	19.6		3	3					LL	37.77	19.6		3	3
	Col-0	LD	Control	0.62168					LD	29.57	20.79	2.75022	1	1					LD	33.7	20.79	0.61	1	1
	Col-0	LD	Control	0.818314					LD	28.77	20.88		1	2					LD	34.17	20.88		1	2
	Col-0	LD	Control	0.610702					LD	29.15	19.28		1	3					LD	33.13	19.28		1	3
	Col-0	LD	Control	0.654847					LD	28.93	19.59	1.56134	2	1					LD	31.33	19.59	0.78	2	1
	Col-0	LD	Control	0.796299					LD	29.87	20.94		2	2					LD	32.26	20.94		2	2
	Col-0	LD	Control	0.731264					LD	30.32	20.93		2	3					LD	31.86	20.93		2	3
	Col-0	LD	Control	0.640649					LD	30.02	19.44	0.788788	3	1					LD	37.87	19.44	0.000959	3	1
	Col-0	LD	Control	0.699147					LD	29.87	19.04		3	2					LD	35.97	19.04		3	2
	Col-0	LD	Control	0.567319					LD	30.9	20.53		3	3					LD	37.62	20.53		3	3
	Col-0	LD	Control	0.708349				DC3000	LL	21.29	18.93	531.089	1	1				DC3000	LL	17.32	18.93	31941.3	1	1
	Col-0	LD	Control	0.545805					LL	21.08	18.74		1	2					LL	17.04	18.74		1	2
	Col-0	LD	Control	0.562659					LL	20.38	21.32		1	3					LL	17.65	21.32		1	3
	Col-0	LD	Control	0.684583					LL	21.56	19.74	403.434	2	1					LL	17	19.74	35206.3	2	1
	Col-0	LD	Control	0.501898					LL	21.91	21.55		2	2					LL	16.96	21.55		2	2
	Col-0	LD	Control	0.642467					LL	22.51	21.1		2	3					LL	16.01	21.1		2	3
	Col-0	LD	Control	0.650651					LL	22.57	20.29	167.758	3	1					LL	17.29	20.29	45876.4	3	1
	Col-0	LD	Control	0.547323					LL	23.85	19.41		3	2					LL	17.47	19.41		3	2
	Col-0	LD	Control	0.546016					LL	22.53	20.62		3	3					LL	17.92	20.62		3	3
	Col-0	LD	Control	0.691944					LD	23.76	20.88	122.242	1	1					LD	20.37	20.88	3329.35	1	1
	Col-0	LD	Control	0.613025					LD	23.43	19.489		1	2					LD	21.05	19.489		1	2
	Col-0	LD	Control	0.620814					LD	23.26	19.96		1	3					LD	21.72	19.96		1	3
	Col-0	LD	Control	0.533475					LD	23.04	20.51	111.69	2	1					LD	20.02	20.51	2549.89	2	1
	Col-0	LD	Control	0.740359					LD	23.81	20.36		2	2					LD	20.2	20.36		2	2
	Col-0	LD	Control	0.618097					LD	23.56	20.36		2	3					LD	19.95	20.36		2	3
	Col-0	LD	Control	0.694487					LD	23.48	21.26	142.442	3	1					LD	19.83	21.26	6152.09	3	1
	Col-0	LD	Control	0.496628					LD	22.66	19.76		3	2					LD	20.6	19.76		3	2
	Col-0	LD	Control	0.53649					LD	23.17	18.97		3	3					LD	20.62	18.97		3	3
	Col-0	LD	Control	0.591336			pifq	Control	LL	29.49	20.05	1.83006	1	1			pifq	Control	LL	31.53	20.05	1.9	1	1
	Col-0	LD	Control	0.636091					LL	28.7	19.25		1	2					LL	31.46	19.25		1	2
	Col-0	LD	Control	0.632014					LL	29.36	19.94		1	3					LL	31.37	19.94		1	3
	Col-0	LD	Control	0.511622					LL	29.28	19.63	1.88622	2	1					LL	31.1	19.63	1.05	2	1
	Col-0	LD	Control	0.53474					LL	28.09	21.27		2	2					LL	31.49	21.27		2	2
	Col-0	LD	Control	0.575076					LL	30.01	19.68		2	3					LL	30.65	19.68		2	3
	Col-0	LD	Control	0.655594					LL	30.89	19.26	0.33476	3	1					LL	35.76	19.26	0.01	3	1
	Col-0	LD	Control	0.617623					LL	31.5	20.31		3	2					LL	37.57	20.31		3	2
	Col-0	LD	Control	0.672578					LL	31.82	19.01		3	3					LL	37.22	19.01		3	3
	Col-0	LD	Control	0.686652					LD	28.68	21.23	2.62362	1	1					LD	31.54	21.23	1.91	1	1
	Col-0	LD	Control	0.583105					LD	29.32	20.02		1	2					LD	31.04	20.02		1	2
	Col-0	LD	Control	0.534414					LD	29.09	19.08		1	3					LD	32.85	19.08		1	3
	Col-0	LD	Control	0.595754					LD	29.22	20.31	1.69019	2	1					LD	33.52	20.31	0.26	2	1
	Col-0	LD	Control	0.666017					LD	30.33	21.28		2	2					LD	33.18	21.28		2	2
	Col-0	LD	Control	0.773899					LD	29.76	20.43		2	3					LD	33.97	20.43		2	3
	Col-0	LD	Control	0.563108					LD	23.34	19.76	135.135	3	1					LD	31.44	19.76	4.19	3	1
	Col-0	LD	Control	0.587267					LD	23.16	19.51		3	2					LD	30.44	19.51		3	2
	Col-0	LD	Control	0.53735					LD	23.2	20.88		3	3					LD	30.89	20.88		3	3
	Col-0	LD	Control	0.701555				DC3000	LL	21.69	19.03	538.535	1	1				DC3000	LL	19.66	19.03	6274.35	1	1
	Col-0	LD	Control	0.553487					LL	20.71	19.16		1	2					LL	19.25	19.16		1	2
	Col-0	LD	Control	0.71755					LL	20.54	21.04		1	3					LL	20.38	21.04		1	3
	Col-0	LD	Control	0.601744					LL	20.85	19.47	637.608	2	1					LL	19.05	19.47	5079.99	2	1
	Col-0	LD	Control	0.626016					LL	20.03	19.62		2	2					LL	18.5	19.62		2	2
	Col-0	LD	Control	0.667924					LL	20.57	20.74		2	3					LL	18.24	20.74		2	3
	Col-0	LD	Control	0.534069					LL	21.95	19.16	170.245	3	1					LL	21.59	19.16	2492.2	3	1
	Col-0	LD	Control	0.640211					LL	22.58	18.69		3	2					LL	20.18	18.69		3	2
	Col-0	LD	Control	0.538623					LL	21.6	19.73		3	3					LL	20.78	19.73		3	3
	Col-0	LD	Control	0.663363					LD	30.12	19.94	1.12162	1	1					LD	21.55	19.94	1944.3	1	1
	Col-0	LD	Control	0.5994					LD	29.21	19.7		1	2					LD	21.98	19.7		1	2
	Col-0	LD	Control	0.5994					LD	30.31	19.56		1	3					LD	20.81	19.56		1	3
	Col-0	LD	Control	0.774998					LD	23.51	20.9	116.236	2	1					LD	21.38	20.9	850.4	2	1
	Col-0	LD	Control	0.600269					LD	22.8	19.86		2	2					LD	22.04	19.86		2	2
	Col-0	LD	Control	0.749327					LD	23.51	20.07		2	3					LD	21.11	20.07		2	3
	Col-0	LD	Control	0.549315					LD	20.23	21.22	712.219	3	1					LD	22.52	21.22	2499.28	3	1
	Col-0	LD	Control	0.588243					LD	21.37	20.71		3	2					LD	21.54	20.71		3	2
	Col-0	LD	Control	0.65474					LD	21.89	19.2		3	3					LD	22.03	19.2		3	3
	Col-0	LD	Control	0.593669
	Col-0	LD	Control	0.520929
	Col-0	LD	Control	0.654764			p-value										p-value
	Col-0	LD	Control	0.637834			Col-0 Control; LL vs. LD	0.0442									Col-0 Control; LL vs. LD	0.5034
	Col-0	LD	Control	0.630305			Col-0 DC3000; LL vs. LD	0.3466									Col-0 DC3000; LL vs. LD	0.03
	Col-0	LD	Control	0.635668			blus1 Control; LL vs. LD	0.4123									blus1 Control; LL vs. LD	0.9245
	Col-0	LD	Control	0.647716			blus1 DC3000; LL vs. LD	0.0864									blus1 DC3000; LL vs. LD	0.0015
	Col-0	LD	Control	0.545679			pifq Control; LL vs. LD	0.3662									pifq Control; LL vs. LD	0.9867
	Col-0	LD	Control	0.495101			pifq DC3000; LL vs. LD	0.5471									pifq DC3000; LL vs. LD	0.0791
	Col-0	LD	Control	0.684109
	Col-0	LD	Control	0.59966
	Col-0	LD	Control	0.658186
	Col-0	LD	Control	0.529304
	Col-0	LD	Control	0.526811
	Col-0	LD	Control	0.613552
	Col-0	LD	Control	0.505257
	Col-0	LD	Control	0.762679
	Col-0	LD	Control	0.75235
	Col-0	LD	Control	0.464286
	Col-0	LD	Control	0.553673
	Col-0	LD	Control	0.840213
	Col-0	LD	Control	0.587681
	Col-0	LD	Control	0.670235
	Col-0	LD	Control	0.52496
	Col-0	LD	Control	0.573978
	Col-0	LD	Control	0.662358
	Col-0	LD	Control	0.671529
	Col-0	LD	Control	0.551393
	Col-0	LD	Control	0.671489
	Col-0	LD	Control	0.548918
	Col-0	LD	Control	0.696463
	Col-0	LD	Control	0.797433
	Col-0	LD	Control	0.61401
	Col-0	LD	Control	0.704154
	Col-0	LD	Control	0.674493
	Col-0	LD	Control	0.582804
	Col-0	LD	Control	0.816239
	Col-0	LD	Control	0.741322
	Col-0	LD	Control	0.593783
	Col-0	LD	Control	0.718438
	Col-0	LD	Control	0.721153
	Col-0	LD	Control	0.915871
	Col-0	LD	Control	0.618847
	Col-0	LD	Control	0.533316
	Col-0	LD	Control	0.682154
	Col-0	LD	Control	0.601785
	Col-0	LD	Control	0.677999
	Col-0	LD	Control	0.628337
	Col-0	LD	Control	0.63277
	Col-0	LD	Control	0.78368
	Col-0	LD	Control	0.792692
	Col-0	LD	Control	0.603786
	Col-0	LD	Control	0.693733
	Col-0	LD	Control	0.63474
	Col-0	LD	Control	0.65566
	Col-0	LD	Control	0.63021
	Col-0	LD	Control	0.616359
	Col-0	LD	Control	0.668225
	Col-0	LD	Control	0.541134
	Col-0	LD	Control	0.657209
	Col-0	LD	Control	0.539046
	Col-0	LD	Control	0.67209
	Col-0	LD	Control	0.587424
	Col-0	LD	Control	0.637962
	Col-0	LD	Control	0.597343
	Col-0	LD	Control	0.646832
	Col-0	LD	Control	0.455951
	Col-0	LD	Control	0.645127
	Col-0	LD	Control	0.526876
	Col-0	LD	Control	0.646416
	Col-0	LD	Control	0.645452
	Col-0	LD	Control	0.702698
	Col-0	LD	Control	0.637007
	Col-0	LD	Control	0.508503
	Col-0	LD	Control	0.510557
	Col-0	LD	Control	0.59432
	Col-0	LD	Control	0.742171
	Col-0	LD	Control	0.559405
	Col-0	LD	Control	0.648817
	Col-0	LD	Control	0.441056
	Col-0	LD	Control	0.710779
	Col-0	LD	Control	0.585103
	Col-0	LD	Control	0.639173
	Col-0	LD	Control	0.731738
	Col-0	LD	Control	0.605451
	Col-0	LD	Control	0.732941
	Col-0	LD	Control	0.991201
	Col-0	LD	Control	0.502085
	blus1	LD	Control	0.768578
	blus1	LD	Control	0.725924
	blus1	LD	Control	0.620456
	blus1	LD	Control	0.738113
	blus1	LD	Control	0.708796
	blus1	LD	Control	0.683721
	blus1	LD	Control	0.674417
	blus1	LD	Control	0.625122
	blus1	LD	Control	0.677142
	blus1	LD	Control	0.737189
	blus1	LD	Control	0.685307
	blus1	LD	Control	0.653557
	blus1	LD	Control	0.741144
	blus1	LD	Control	0.796386
	blus1	LD	Control	0.706636
	blus1	LD	Control	0.698618
	blus1	LD	Control	0.67632
	blus1	LD	Control	0.557823
	blus1	LD	Control	0.696453
	blus1	LD	Control	0.490511
	blus1	LD	Control	0.621638
	blus1	LD	Control	0.683121
	blus1	LD	Control	0.765774
	blus1	LD	Control	0.690077
	blus1	LD	Control	0.504176
	blus1	LD	Control	0.662465
	blus1	LD	Control	0.628663
	blus1	LD	Control	0.748756
	blus1	LD	Control	0.605078
	blus1	LD	Control	0.755228
	blus1	LD	Control	0.621175
	blus1	LD	Control	0.733446
	blus1	LD	Control	0.713277
	blus1	LD	Control	0.639994
	blus1	LD	Control	0.743487
	blus1	LD	Control	0.764439
	blus1	LD	Control	0.629238
	blus1	LD	Control	0.515314
	blus1	LD	Control	0.550679
	blus1	LD	Control	0.602959
	blus1	LD	Control	0.731081
	blus1	LD	Control	0.730169
	blus1	LD	Control	0.719775
	blus1	LD	Control	0.711954
	blus1	LD	Control	0.812249
	blus1	LD	Control	0.69976
	blus1	LD	Control	0.663198
	blus1	LD	Control	0.729918
	blus1	LD	Control	0.579558
	blus1	LD	Control	0.720422
	blus1	LD	Control	0.64059
	blus1	LD	Control	0.620465
	blus1	LD	Control	0.707411
	blus1	LD	Control	0.742173
	blus1	LD	Control	0.574056
	blus1	LD	Control	0.555888
	blus1	LD	Control	0.6111
	blus1	LD	Control	0.770127
	blus1	LD	Control	0.673004
	blus1	LD	Control	0.629649
	blus1	LD	Control	0.609628
	blus1	LD	Control	0.599959
	blus1	LD	Control	0.496517
	blus1	LD	Control	0.543681
	blus1	LD	Control	0.603019
	blus1	LD	Control	0.63044
	blus1	LD	Control	0.493382
	blus1	LD	Control	0.612808
	blus1	LD	Control	0.61159
	blus1	LD	Control	0.628304
	blus1	LD	Control	0.52096
	blus1	LD	Control	0.622426
	blus1	LD	Control	0.640732
	blus1	LD	Control	0.645297
	blus1	LD	Control	0.783223
	blus1	LD	Control	0.392837
	blus1	LD	Control	0.542831
	blus1	LD	Control	0.605392
	blus1	LD	Control	0.603991
	blus1	LD	Control	0.679751
	blus1	LD	Control	0.702997
	blus1	LD	Control	0.465263
	blus1	LD	Control	0.686543
	blus1	LD	Control	0.766893
	blus1	LD	Control	0.481061
	blus1	LD	Control	0.818011
	blus1	LD	Control	0.60336
	blus1	LD	Control	0.812782
	blus1	LD	Control	0.78225
	blus1	LD	Control	0.653632
	blus1	LD	Control	0.670323
	blus1	LD	Control	0.64389
	blus1	LD	Control	0.854002
	blus1	LD	Control	0.740878
	blus1	LD	Control	0.734078
	blus1	LD	Control	0.710249
	blus1	LD	Control	0.563205
	blus1	LD	Control	0.70093
	blus1	LD	Control	0.796565
	blus1	LD	Control	0.70005
	blus1	LD	Control	0.792027
	blus1	LD	Control	0.751986
	blus1	LD	Control	0.700025
	blus1	LD	Control	0.667257
	blus1	LD	Control	0.66975
	blus1	LD	Control	0.677835
	blus1	LD	Control	0.802204
	blus1	LD	Control	0.498684
	blus1	LD	Control	0.664468
	blus1	LD	Control	0.732584
	blus1	LD	Control	0.64737
	blus1	LD	Control	0.710137
	blus1	LD	Control	0.76531
	blus1	LD	Control	0.673498
	blus1	LD	Control	0.768965
	blus1	LD	Control	0.619643
	blus1	LD	Control	0.755017
	blus1	LD	Control	0.633233
	blus1	LD	Control	0.847207
	blus1	LD	Control	0.623697
	blus1	LD	Control	0.727273
	blus1	LD	Control	0.660597
	blus1	LD	Control	0.428117
	blus1	LD	Control	0.475298
	blus1	LD	Control	0.823932
	blus1	LD	Control	0.808487
	blus1	LD	Control	0.638881
	blus1	LD	Control	0.670497
	blus1	LD	Control	0.81929
	blus1	LD	Control	0.481306
	blus1	LD	Control	0.806917
	blus1	LD	Control	0.658129
	blus1	LD	Control	0.480761
	blus1	LD	Control	0.692585
	blus1	LD	Control	0.7068
	blus1	LD	Control	0.673809
	blus1	LD	Control	0.83726
	blus1	LD	Control	0.791248
	blus1	LD	Control	0.672323
	blus1	LD	Control	0.593279
	blus1	LD	Control	0.562508
	blus1	LD	Control	0.606648
	blus1	LD	Control	0.545624
	blus1	LD	Control	0.571477
	blus1	LD	Control	0.747257
	blus1	LD	Control	0.691441
	blus1	LD	Control	0.851934
	blus1	LD	Control	0.579206
	blus1	LD	Control	0.661175
	blus1	LD	Control	0.650413
	blus1	LD	Control	0.674309
	blus1	LD	Control	0.574407
	blus1	LD	Control	0.688825
	blus1	LD	Control	0.556636
	blus1	LD	Control	0.798138
	blus1	LD	Control	0.82252
	blus1	LD	Control	0.696582
	blus1	LD	Control	0.734928
	blus1	LD	Control	0.746396
	blus1	LD	Control	0.710697
	blus1	LD	Control	0.536576
	blus1	LD	Control	0.586597
	blus1	LD	Control	0.602037
	blus1	LD	Control	0.536367
	blus1	LD	Control	0.771655
	blus1	LD	Control	0.775041
	blus1	LD	Control	0.87123
	blus1	LD	Control	0.487614
	blus1	LD	Control	0.527352
	blus1	LD	Control	0.655525
	blus1	LD	Control	0.780791
	blus1	LD	Control	0.643022
	blus1	LD	Control	0.534469
	blus1	LD	Control	0.525355
	blus1	LD	Control	0.591296
	blus1	LD	Control	0.599073
	blus1	LD	Control	0.624802
	blus1	LD	Control	0.672377
	blus1	LD	Control	0.640706
	blus1	LD	Control	0.548932
	blus1	LD	Control	0.589803
	blus1	LD	Control	0.822222
	blus1	LD	Control	0.54932
	blus1	LD	Control	0.81936
	blus1	LD	Control	0.641672
	blus1	LD	Control	0.58997
	blus1	LD	Control	0.622922
	blus1	LD	Control	0.558857
	blus1	LD	Control	0.633968
	blus1	LD	Control	0.690812
	blus1	LD	Control	0.700858
	blus1	LD	Control	0.682578
	blus1	LD	Control	0.568246
	blus1	LD	Control	0.720166
	blus1	LD	Control	0.697249
	blus1	LD	Control	0.523554
	pifq	LD	Control	0.589851
	pifq	LD	Control	0.787404
	pifq	LD	Control	0.596464
	pifq	LD	Control	0.598698
	pifq	LD	Control	0.658427
	pifq	LD	Control	0.679057
	pifq	LD	Control	0.447919
	pifq	LD	Control	0.796626
	pifq	LD	Control	0.56647
	pifq	LD	Control	0.561654
	pifq	LD	Control	0.76252
	pifq	LD	Control	0.683802
	pifq	LD	Control	0.507078
	pifq	LD	Control	0.751011
	pifq	LD	Control	0.611937
	pifq	LD	Control	0.536857
	pifq	LD	Control	0.517601
	pifq	LD	Control	0.670311
	pifq	LD	Control	0.540464
	pifq	LD	Control	0.512562
	pifq	LD	Control	0.675572
	pifq	LD	Control	0.524907
	pifq	LD	Control	0.625466
	pifq	LD	Control	0.541675
	pifq	LD	Control	0.523221
	pifq	LD	Control	0.505333
	pifq	LD	Control	0.564607
	pifq	LD	Control	0.83207
	pifq	LD	Control	0.642728
	pifq	LD	Control	0.5
	pifq	LD	Control	0.499253
	pifq	LD	Control	0.636609
	pifq	LD	Control	0.486115
	pifq	LD	Control	0.724195
	pifq	LD	Control	0.647952
	pifq	LD	Control	0.635611
	pifq	LD	Control	0.548008
	pifq	LD	Control	0.472477
	pifq	LD	Control	0.530644
	pifq	LD	Control	0.599283
	pifq	LD	Control	0.593565
	pifq	LD	Control	0.67031
	pifq	LD	Control	0.561626
	pifq	LD	Control	0.707075
	pifq	LD	Control	0.593756
	pifq	LD	Control	0.582621
	pifq	LD	Control	0.823678
	pifq	LD	Control	0.573247
	pifq	LD	Control	0.552337
	pifq	LD	Control	0.643865
	pifq	LD	Control	0.664618
	pifq	LD	Control	0.703011
	pifq	LD	Control	0.534962
	pifq	LD	Control	0.576754
	pifq	LD	Control	0.595416
	pifq	LD	Control	0.694511
	pifq	LD	Control	0.758722
	pifq	LD	Control	0.617916
	pifq	LD	Control	0.486621
	pifq	LD	Control	0.519685
	pifq	LD	Control	0.543287
	pifq	LD	Control	0.600863
	pifq	LD	Control	0.593669
	pifq	LD	Control	0.602731
	pifq	LD	Control	0.670823
	pifq	LD	Control	0.829359
	pifq	LD	Control	0.638086
	pifq	LD	Control	0.647879
	pifq	LD	Control	0.84558
	pifq	LD	Control	0.536006
	pifq	LD	Control	0.607165
	pifq	LD	Control	0.657175
	pifq	LD	Control	0.592966
	pifq	LD	Control	0.681035
	pifq	LD	Control	0.714815
	pifq	LD	Control	0.640458
	pifq	LD	Control	0.721514
	pifq	LD	Control	0.577143
	pifq	LD	Control	0.539198
	pifq	LD	Control	0.626885
	pifq	LD	Control	0.533755
	pifq	LD	Control	0.480206
	pifq	LD	Control	0.716747
	pifq	LD	Control	0.617068
	pifq	LD	Control	0.644835
	pifq	LD	Control	0.691566
	pifq	LD	Control	0.514377
	pifq	LD	Control	0.510551
	pifq	LD	Control	0.593622
	pifq	LD	Control	0.720813
	pifq	LD	Control	0.609664
	pifq	LD	Control	0.575046
	pifq	LD	Control	0.624855
	pifq	LD	Control	0.520587
	pifq	LD	Control	0.544129
	pifq	LD	Control	0.796734
	pifq	LD	Control	0.5595
	pifq	LD	Control	0.456387
	pifq	LD	Control	0.767524
	pifq	LD	Control	0.575464
	pifq	LD	Control	0.592955
	pifq	LD	Control	0.562819
	pifq	LD	Control	0.479451
	pifq	LD	Control	0.623007
	pifq	LD	Control	0.567739
	pifq	LD	Control	0.554722
	pifq	LD	Control	0.802362
	pifq	LD	Control	0.703486
	pifq	LD	Control	0.742062
	pifq	LD	Control	0.656201
	pifq	LD	Control	0.548026
	pifq	LD	Control	0.679648
	pifq	LD	Control	0.828117
	pifq	LD	Control	0.603583
	pifq	LD	Control	0.543436
	pifq	LD	Control	0.727616
	pifq	LD	Control	0.795531
	pifq	LD	Control	0.730901
	pifq	LD	Control	0.585101
	pifq	LD	Control	0.72537
	pifq	LD	Control	0.719386
	pifq	LD	Control	0.631325
	pifq	LD	Control	0.733339
	pifq	LD	Control	0.479298
	pifq	LD	Control	0.461611
	pifq	LD	Control	0.600691
	pifq	LD	Control	0.513713
	pifq	LD	Control	0.738709
	pifq	LD	Control	0.560924
	pifq	LD	Control	0.761926
	pifq	LD	Control	0.688093
	pifq	LD	Control	0.668647
	pifq	LD	Control	0.638967
	pifq	LD	Control	0.536942
	pifq	LD	Control	0.785958
	pifq	LD	Control	0.614039
	pifq	LD	Control	0.544964
	pifq	LD	Control	0.727821
	pifq	LD	Control	0.492638
	pifq	LD	Control	0.707075
	pifq	LD	Control	0.593603
	pifq	LD	Control	0.567051
	pifq	LD	Control	0.700427
	pifq	LD	Control	0.592767
	pifq	LD	Control	0.551815
	pifq	LD	Control	0.710945
	pifq	LD	Control	0.609278
	pifq	LD	Control	0.506466
	pifq	LD	Control	0.66082
	pifq	LD	Control	0.726927
	pifq	LD	Control	0.635612
	pifq	LD	Control	0.534092
	pifq	LD	Control	0.677758
	pifq	LD	Control	0.628417
	pifq	LD	Control	0.723812
	pifq	LD	Control	0.612626
	pifq	LD	Control	0.453095
	pifq	LD	Control	0.552081
	pifq	LD	Control	0.675354
	pifq	LD	Control	0.684011
	pifq	LD	Control	0.540529
	pifq	LD	Control	0.542107
	pifq	LD	Control	0.68879
	pifq	LD	Control	0.719327
	pifq	LD	Control	0.539126
	pifq	LD	Control	0.750041
	pifq	LD	Control	0.533159
	pifq	LD	Control	0.674736
	pifq	LD	Control	0.780898
	pifq	LD	Control	0.704148
	pifq	LD	Control	0.633674
	pifq	LD	Control	0.786138
	pifq	LD	Control	0.577867
	pifq	LD	Control	0.561493
	pifq	LD	Control	0.627899
	pifq	LD	Control	0.625404
	pifq	LD	Control	0.700553
	pifq	LD	Control	0.586717
	pifq	LD	Control	0.646115
	pifq	LD	Control	0.625059
	pifq	LD	Control	0.67366
	pifq	LD	Control	0.589911
	pifq	LD	Control	0.727567
	pifq	LD	Control	0.537419
	pifq	LD	Control	0.606538
	pifq	LD	Control	0.605265
	pifq	LD	Control	0.580499
	pifq	LD	Control	0.60968
	pifq	LD	Control	0.54011
	pifq	LD	Control	0.569686
	pifq	LD	Control	0.636336
	pifq	LD	Control	0.612992
	pifq	LD	Control	0.586728
	pifq	LD	Control	0.525264
	pifq	LD	Control	0.68749
	pifq	LD	Control	0.595803
	Col-0	LD	DC3000	0.289123
	Col-0	LD	DC3000	0.390652
	Col-0	LD	DC3000	0.520312
	Col-0	LD	DC3000	0.386701
	Col-0	LD	DC3000	0.454502
	Col-0	LD	DC3000	0.604597
	Col-0	LD	DC3000	0.44612
	Col-0	LD	DC3000	0.329258
	Col-0	LD	DC3000	0.333672
	Col-0	LD	DC3000	0.401762
	Col-0	LD	DC3000	0.467723
	Col-0	LD	DC3000	0.479171
	Col-0	LD	DC3000	0.284164
	Col-0	LD	DC3000	0.391456
	Col-0	LD	DC3000	0.408838
	Col-0	LD	DC3000	0.459119
	Col-0	LD	DC3000	0.367919
	Col-0	LD	DC3000	0.48448
	Col-0	LD	DC3000	0.326637
	Col-0	LD	DC3000	0.377755
	Col-0	LD	DC3000	0.337079
	Col-0	LD	DC3000	0.348678
	Col-0	LD	DC3000	0.550414
	Col-0	LD	DC3000	0.574031
	Col-0	LD	DC3000	0.426422
	Col-0	LD	DC3000	0.375751
	Col-0	LD	DC3000	0.544092
	Col-0	LD	DC3000	0.437967
	Col-0	LD	DC3000	0.423138
	Col-0	LD	DC3000	0.356681
	Col-0	LD	DC3000	0.519898
	Col-0	LD	DC3000	0.413119
	Col-0	LD	DC3000	0.357309
	Col-0	LD	DC3000	0.375966
	Col-0	LD	DC3000	0.240294
	Col-0	LD	DC3000	0.407575
	Col-0	LD	DC3000	0.323429
	Col-0	LD	DC3000	0.28085
	Col-0	LD	DC3000	0.416084
	Col-0	LD	DC3000	0.388253
	Col-0	LD	DC3000	0.408523
	Col-0	LD	DC3000	0.423051
	Col-0	LD	DC3000	0.31981
	Col-0	LD	DC3000	0.36429
	Col-0	LD	DC3000	0.330378
	Col-0	LD	DC3000	0.350326
	Col-0	LD	DC3000	0.400361
	Col-0	LD	DC3000	0.39408
	Col-0	LD	DC3000	0.439912
	Col-0	LD	DC3000	0.489882
	Col-0	LD	DC3000	0.417178
	Col-0	LD	DC3000	0.337624
	Col-0	LD	DC3000	0.493579
	Col-0	LD	DC3000	0.487322
	Col-0	LD	DC3000	0.379367
	Col-0	LD	DC3000	0.342098
	Col-0	LD	DC3000	0.43876
	Col-0	LD	DC3000	0.314221
	Col-0	LD	DC3000	0.463325
	Col-0	LD	DC3000	0.374154
	Col-0	LD	DC3000	0.388005
	Col-0	LD	DC3000	0.272923
	Col-0	LD	DC3000	0.482451
	Col-0	LD	DC3000	0.342073
	Col-0	LD	DC3000	0.390467
	Col-0	LD	DC3000	0.252431
	Col-0	LD	DC3000	0.401273
	Col-0	LD	DC3000	0.243202
	Col-0	LD	DC3000	0.400892
	Col-0	LD	DC3000	0.376562
	Col-0	LD	DC3000	0.337756
	Col-0	LD	DC3000	0.425697
	Col-0	LD	DC3000	0.567984
	Col-0	LD	DC3000	0.489122
	Col-0	LD	DC3000	0.557331
	Col-0	LD	DC3000	0.565267
	Col-0	LD	DC3000	0.282301
	Col-0	LD	DC3000	0.350827
	Col-0	LD	DC3000	0.471419
	Col-0	LD	DC3000	0.374649
	Col-0	LD	DC3000	0.514369
	Col-0	LD	DC3000	0.390656
	Col-0	LD	DC3000	0.262642
	Col-0	LD	DC3000	0.440151
	Col-0	LD	DC3000	0.41051
	Col-0	LD	DC3000	0.348267
	Col-0	LD	DC3000	0.38704
	Col-0	LD	DC3000	0.432004
	Col-0	LD	DC3000	0.330226
	Col-0	LD	DC3000	0.344526
	Col-0	LD	DC3000	0.274014
	Col-0	LD	DC3000	0.368042
	Col-0	LD	DC3000	0.391751
	Col-0	LD	DC3000	0.549507
	Col-0	LD	DC3000	0.403712
	Col-0	LD	DC3000	0.425761
	Col-0	LD	DC3000	0.398966
	Col-0	LD	DC3000	0.337645
	Col-0	LD	DC3000	0.401897
	Col-0	LD	DC3000	0.399272
	Col-0	LD	DC3000	0.409987
	Col-0	LD	DC3000	0.386846
	Col-0	LD	DC3000	0.406557
	Col-0	LD	DC3000	0.490494
	Col-0	LD	DC3000	0.686385
	Col-0	LD	DC3000	0.315734
	Col-0	LD	DC3000	0.438495
	Col-0	LD	DC3000	0.410458
	Col-0	LD	DC3000	0.373386
	Col-0	LD	DC3000	0.502963
	Col-0	LD	DC3000	0.355205
	Col-0	LD	DC3000	0.271323
	Col-0	LD	DC3000	0.441722
	Col-0	LD	DC3000	0.376391
	Col-0	LD	DC3000	0.529944
	Col-0	LD	DC3000	0.552033
	Col-0	LD	DC3000	0.420809
	Col-0	LD	DC3000	0.588153
	Col-0	LD	DC3000	0.275616
	Col-0	LD	DC3000	0.342265
	Col-0	LD	DC3000	0.420891
	Col-0	LD	DC3000	0.338877
	Col-0	LD	DC3000	0.339142
	Col-0	LD	DC3000	0.339483
	Col-0	LD	DC3000	0.452063
	Col-0	LD	DC3000	0.439256
	Col-0	LD	DC3000	0.303247
	Col-0	LD	DC3000	0.290383
	Col-0	LD	DC3000	0.365951
	Col-0	LD	DC3000	0.314832
	Col-0	LD	DC3000	0.407857
	Col-0	LD	DC3000	0.530873
	Col-0	LD	DC3000	0.514101
	Col-0	LD	DC3000	0.42457
	Col-0	LD	DC3000	0.403578
	Col-0	LD	DC3000	0.417294
	Col-0	LD	DC3000	0.417722
	Col-0	LD	DC3000	0.424043
	Col-0	LD	DC3000	0.552402
	Col-0	LD	DC3000	0.449965
	Col-0	LD	DC3000	0.476366
	Col-0	LD	DC3000	0.376068
	Col-0	LD	DC3000	0.414213
	Col-0	LD	DC3000	0.441628
	Col-0	LD	DC3000	0.54689
	Col-0	LD	DC3000	0.383096
	Col-0	LD	DC3000	0.358403
	Col-0	LD	DC3000	0.351203
	Col-0	LD	DC3000	0.427888
	Col-0	LD	DC3000	0.385369
	Col-0	LD	DC3000	0.289646
	Col-0	LD	DC3000	0.449521
	Col-0	LD	DC3000	0.406763
	Col-0	LD	DC3000	0.331234
	Col-0	LD	DC3000	0.475377
	Col-0	LD	DC3000	0.350219
	Col-0	LD	DC3000	0.405426
	Col-0	LD	DC3000	0.432699
	Col-0	LD	DC3000	0.344182
	Col-0	LD	DC3000	0.375
	Col-0	LD	DC3000	0.395206
	Col-0	LD	DC3000	0.509291
	Col-0	LD	DC3000	0.383848
	Col-0	LD	DC3000	0.381579
	Col-0	LD	DC3000	0.368655
	Col-0	LD	DC3000	0.428377
	Col-0	LD	DC3000	0.40651
	Col-0	LD	DC3000	0.480604
	Col-0	LD	DC3000	0.45143
	Col-0	LD	DC3000	0.34965
	Col-0	LD	DC3000	0.541026
	Col-0	LD	DC3000	0.448001
	Col-0	LD	DC3000	0.360469
	Col-0	LD	DC3000	0.402711
	Col-0	LD	DC3000	0.369474
	Col-0	LD	DC3000	0.441143
	Col-0	LD	DC3000	0.3916
	Col-0	LD	DC3000	0.332034
	Col-0	LD	DC3000	0.426279
	Col-0	LD	DC3000	0.402332
	Col-0	LD	DC3000	0.343842
	Col-0	LD	DC3000	0.3941
	Col-0	LD	DC3000	0.431943
	Col-0	LD	DC3000	0.385042
	Col-0	LD	DC3000	0.524837
	Col-0	LD	DC3000	0.418709
	Col-0	LD	DC3000	0.613276
	Col-0	LD	DC3000	0.429721
	Col-0	LD	DC3000	0.439803
	Col-0	LD	DC3000	0.371843
	Col-0	LD	DC3000	0.400393
	Col-0	LD	DC3000	0.453759
	blus1	LD	DC3000	0.396223
	blus1	LD	DC3000	0.493206
	blus1	LD	DC3000	0.517279
	blus1	LD	DC3000	0.373926
	blus1	LD	DC3000	0.451155
	blus1	LD	DC3000	0.492539
	blus1	LD	DC3000	0.378264
	blus1	LD	DC3000	0.425926
	blus1	LD	DC3000	0.420641
	blus1	LD	DC3000	0.56597
	blus1	LD	DC3000	0.54057
	blus1	LD	DC3000	0.483112
	blus1	LD	DC3000	0.560296
	blus1	LD	DC3000	0.67608
	blus1	LD	DC3000	0.456186
	blus1	LD	DC3000	0.479498
	blus1	LD	DC3000	0.599125
	blus1	LD	DC3000	0.400802
	blus1	LD	DC3000	0.597866
	blus1	LD	DC3000	0.491254
	blus1	LD	DC3000	0.467963
	blus1	LD	DC3000	0.481332
	blus1	LD	DC3000	0.519592
	blus1	LD	DC3000	0.475292
	blus1	LD	DC3000	0.573662
	blus1	LD	DC3000	0.38185
	blus1	LD	DC3000	0.559049
	blus1	LD	DC3000	0.609452
	blus1	LD	DC3000	0.32538
	blus1	LD	DC3000	0.514959
	blus1	LD	DC3000	0.515194
	blus1	LD	DC3000	0.584766
	blus1	LD	DC3000	0.457302
	blus1	LD	DC3000	0.404962
	blus1	LD	DC3000	0.406264
	blus1	LD	DC3000	0.472278
	blus1	LD	DC3000	0.63563
	blus1	LD	DC3000	0.504839
	blus1	LD	DC3000	0.435091
	blus1	LD	DC3000	0.557417
	blus1	LD	DC3000	0.561795
	blus1	LD	DC3000	0.419454
	blus1	LD	DC3000	0.519801
	blus1	LD	DC3000	0.469625
	blus1	LD	DC3000	0.405904
	blus1	LD	DC3000	0.326184
	blus1	LD	DC3000	0.658711
	blus1	LD	DC3000	0.534017
	blus1	LD	DC3000	0.300138
	blus1	LD	DC3000	0.428905
	blus1	LD	DC3000	0.456256
	blus1	LD	DC3000	0.51398
	blus1	LD	DC3000	0.534651
	blus1	LD	DC3000	0.533698
	blus1	LD	DC3000	0.613749
	blus1	LD	DC3000	0.48439
	blus1	LD	DC3000	0.41197
	blus1	LD	DC3000	0.36804
	blus1	LD	DC3000	0.357024
	blus1	LD	DC3000	0.454149
	blus1	LD	DC3000	0.399301
	blus1	LD	DC3000	0.341328
	blus1	LD	DC3000	0.407053
	blus1	LD	DC3000	0.35223
	blus1	LD	DC3000	0.481754
	blus1	LD	DC3000	0.35906
	blus1	LD	DC3000	0.486344
	blus1	LD	DC3000	0.351442
	blus1	LD	DC3000	0.467
	blus1	LD	DC3000	0.45404
	blus1	LD	DC3000	0.56274
	blus1	LD	DC3000	0.291193
	blus1	LD	DC3000	0.328218
	blus1	LD	DC3000	0.458922
	blus1	LD	DC3000	0.406622
	blus1	LD	DC3000	0.452733
	blus1	LD	DC3000	0.451638
	blus1	LD	DC3000	0.34593
	blus1	LD	DC3000	0.440274
	blus1	LD	DC3000	0.512092
	blus1	LD	DC3000	0.683579
	blus1	LD	DC3000	0.465844
	blus1	LD	DC3000	0.468661
	blus1	LD	DC3000	0.324883
	blus1	LD	DC3000	0.48504
	blus1	LD	DC3000	0.486526
	blus1	LD	DC3000	0.635871
	blus1	LD	DC3000	0.396491
	blus1	LD	DC3000	0.499313
	blus1	LD	DC3000	0.350483
	blus1	LD	DC3000	0.373117
	blus1	LD	DC3000	0.448134
	blus1	LD	DC3000	0.421823
	blus1	LD	DC3000	0.49735
	blus1	LD	DC3000	0.423853
	blus1	LD	DC3000	0.525864
	blus1	LD	DC3000	0.381583
	blus1	LD	DC3000	0.490815
	blus1	LD	DC3000	0.528329
	blus1	LD	DC3000	0.465981
	blus1	LD	DC3000	0.390817
	blus1	LD	DC3000	0.437289
	blus1	LD	DC3000	0.473855
	blus1	LD	DC3000	0.497783
	blus1	LD	DC3000	0.643283
	blus1	LD	DC3000	0.582289
	blus1	LD	DC3000	0.466905
	blus1	LD	DC3000	0.463527
	blus1	LD	DC3000	0.578699
	blus1	LD	DC3000	0.547779
	blus1	LD	DC3000	0.442451
	blus1	LD	DC3000	0.463714
	blus1	LD	DC3000	0.597155
	blus1	LD	DC3000	0.54049
	blus1	LD	DC3000	0.481361
	blus1	LD	DC3000	0.484722
	blus1	LD	DC3000	0.54101
	blus1	LD	DC3000	0.461058
	blus1	LD	DC3000	0.434229
	blus1	LD	DC3000	0.479301
	blus1	LD	DC3000	0.517294
	blus1	LD	DC3000	0.432001
	blus1	LD	DC3000	0.451473
	blus1	LD	DC3000	0.480986
	blus1	LD	DC3000	0.376352
	blus1	LD	DC3000	0.449243
	blus1	LD	DC3000	0.377309
	blus1	LD	DC3000	0.52701
	blus1	LD	DC3000	0.400516
	blus1	LD	DC3000	0.662104
	blus1	LD	DC3000	0.460847
	blus1	LD	DC3000	0.421193
	blus1	LD	DC3000	0.432319
	blus1	LD	DC3000	0.485757
	blus1	LD	DC3000	0.497565
	blus1	LD	DC3000	0.466453
	blus1	LD	DC3000	0.362074
	blus1	LD	DC3000	0.4214
	blus1	LD	DC3000	0.416695
	blus1	LD	DC3000	0.516846
	blus1	LD	DC3000	0.47362
	blus1	LD	DC3000	0.407523
	blus1	LD	DC3000	0.432482
	blus1	LD	DC3000	0.527394
	blus1	LD	DC3000	0.416034
	blus1	LD	DC3000	0.309948
	blus1	LD	DC3000	0.412832
	blus1	LD	DC3000	0.439357
	blus1	LD	DC3000	0.427848
	blus1	LD	DC3000	0.450182
	blus1	LD	DC3000	0.523502
	blus1	LD	DC3000	0.439466
	blus1	LD	DC3000	0.383173
	blus1	LD	DC3000	0.471253
	blus1	LD	DC3000	0.446006
	blus1	LD	DC3000	0.28439
	blus1	LD	DC3000	0.401868
	blus1	LD	DC3000	0.462754
	blus1	LD	DC3000	0.356261
	blus1	LD	DC3000	0.440099
	blus1	LD	DC3000	0.393737
	blus1	LD	DC3000	0.284773
	blus1	LD	DC3000	0.516746
	blus1	LD	DC3000	0.37587
	blus1	LD	DC3000	0.409573
	blus1	LD	DC3000	0.383895
	blus1	LD	DC3000	0.53684
	blus1	LD	DC3000	0.454117
	blus1	LD	DC3000	0.519114
	blus1	LD	DC3000	0.478439
	blus1	LD	DC3000	0.365307
	blus1	LD	DC3000	0.530293
	blus1	LD	DC3000	0.359889
	blus1	LD	DC3000	0.469069
	blus1	LD	DC3000	0.526089
	blus1	LD	DC3000	0.426434
	blus1	LD	DC3000	0.530538
	blus1	LD	DC3000	0.392363
	blus1	LD	DC3000	0.452888
	blus1	LD	DC3000	0.435651
	blus1	LD	DC3000	0.283928
	blus1	LD	DC3000	0.503549
	blus1	LD	DC3000	0.410654
	blus1	LD	DC3000	0.42031
	blus1	LD	DC3000	0.34474
	blus1	LD	DC3000	0.371848
	blus1	LD	DC3000	0.361339
	blus1	LD	DC3000	0.339329
	blus1	LD	DC3000	0.356499
	blus1	LD	DC3000	0.435369
	blus1	LD	DC3000	0.417722
	blus1	LD	DC3000	0.51473
	pifq	LD	DC3000	0.643085
	pifq	LD	DC3000	0.411499
	pifq	LD	DC3000	0.414512
	pifq	LD	DC3000	0.536605
	pifq	LD	DC3000	0.532083
	pifq	LD	DC3000	0.437742
	pifq	LD	DC3000	0.588876
	pifq	LD	DC3000	0.566098
	pifq	LD	DC3000	0.460193
	pifq	LD	DC3000	0.472051
	pifq	LD	DC3000	0.464225
	pifq	LD	DC3000	0.623653
	pifq	LD	DC3000	0.443849
	pifq	LD	DC3000	0.437514
	pifq	LD	DC3000	0.47275
	pifq	LD	DC3000	0.419222
	pifq	LD	DC3000	0.467308
	pifq	LD	DC3000	0.45068
	pifq	LD	DC3000	0.224354
	pifq	LD	DC3000	0.397961
	pifq	LD	DC3000	0.55411
	pifq	LD	DC3000	0.419922
	pifq	LD	DC3000	0.395938
	pifq	LD	DC3000	0.473213
	pifq	LD	DC3000	0.357744
	pifq	LD	DC3000	0.407679
	pifq	LD	DC3000	0.509615
	pifq	LD	DC3000	0.394885
	pifq	LD	DC3000	0.556497
	pifq	LD	DC3000	0.56932
	pifq	LD	DC3000	0.480594
	pifq	LD	DC3000	0.355784
	pifq	LD	DC3000	0.387822
	pifq	LD	DC3000	0.498669
	pifq	LD	DC3000	0.46485
	pifq	LD	DC3000	0.405367
	pifq	LD	DC3000	0.403234
	pifq	LD	DC3000	0.454861
	pifq	LD	DC3000	0.485115
	pifq	LD	DC3000	0.406732
	pifq	LD	DC3000	0.458656
	pifq	LD	DC3000	0.468142
	pifq	LD	DC3000	0.46246
	pifq	LD	DC3000	0.693548
	pifq	LD	DC3000	0.43119
	pifq	LD	DC3000	0.525589
	pifq	LD	DC3000	0.467083
	pifq	LD	DC3000	0.503187
	pifq	LD	DC3000	0.40798
	pifq	LD	DC3000	0.625624
	pifq	LD	DC3000	0.480057
	pifq	LD	DC3000	0.444751
	pifq	LD	DC3000	0.566363
	pifq	LD	DC3000	0.566324
	pifq	LD	DC3000	0.482708
	pifq	LD	DC3000	0.445896
	pifq	LD	DC3000	0.500034
	pifq	LD	DC3000	0.494419
	pifq	LD	DC3000	0.543451
	pifq	LD	DC3000	0.598912
	pifq	LD	DC3000	0.431989
	pifq	LD	DC3000	0.431203
	pifq	LD	DC3000	0.49655
	pifq	LD	DC3000	0.475846
	pifq	LD	DC3000	0.499577
	pifq	LD	DC3000	0.497423
	pifq	LD	DC3000	0.417124
	pifq	LD	DC3000	0.412239
	pifq	LD	DC3000	0.682962
	pifq	LD	DC3000	0.539611
	pifq	LD	DC3000	0.505006
	pifq	LD	DC3000	0.449436
	pifq	LD	DC3000	0.417308
	pifq	LD	DC3000	0.38986
	pifq	LD	DC3000	0.408656
	pifq	LD	DC3000	0.330458
	pifq	LD	DC3000	0.426245
	pifq	LD	DC3000	0.426861
	pifq	LD	DC3000	0.514948
	pifq	LD	DC3000	0.399279
	pifq	LD	DC3000	0.236579
	pifq	LD	DC3000	0.424132
	pifq	LD	DC3000	0.511919
	pifq	LD	DC3000	0.449487
	pifq	LD	DC3000	0.533338
	pifq	LD	DC3000	0.412492
	pifq	LD	DC3000	0.425311
	pifq	LD	DC3000	0.467324
	pifq	LD	DC3000	0.466639
	pifq	LD	DC3000	0.455451
	pifq	LD	DC3000	0.478797
	pifq	LD	DC3000	0.40427
	pifq	LD	DC3000	0.45662
	pifq	LD	DC3000	0.552414
	pifq	LD	DC3000	0.643017
	pifq	LD	DC3000	0.401138
	pifq	LD	DC3000	0.460112
	pifq	LD	DC3000	0.45138
	pifq	LD	DC3000	0.423548
	pifq	LD	DC3000	0.438094
	pifq	LD	DC3000	0.514289
	pifq	LD	DC3000	0.519997
	pifq	LD	DC3000	0.51335
	pifq	LD	DC3000	0.521131
	pifq	LD	DC3000	0.485877
	pifq	LD	DC3000	0.428023
	pifq	LD	DC3000	0.61409
	pifq	LD	DC3000	0.45659
	pifq	LD	DC3000	0.453466
	pifq	LD	DC3000	0.488772
	pifq	LD	DC3000	0.454959
	pifq	LD	DC3000	0.477831
	pifq	LD	DC3000	0.299187
	pifq	LD	DC3000	0.357051
	pifq	LD	DC3000	0.384807
	pifq	LD	DC3000	0.44683
	pifq	LD	DC3000	0.550214
	pifq	LD	DC3000	0.287758
	pifq	LD	DC3000	0.276385
	pifq	LD	DC3000	0.511189
	pifq	LD	DC3000	0.367346
	pifq	LD	DC3000	0.321284
	pifq	LD	DC3000	0.474863
	pifq	LD	DC3000	0.435215
	pifq	LD	DC3000	0.476717
	pifq	LD	DC3000	0.529994
	pifq	LD	DC3000	0.367183
	pifq	LD	DC3000	0.456662
	pifq	LD	DC3000	0.347626
	pifq	LD	DC3000	0.45675
	pifq	LD	DC3000	0.44339
	pifq	LD	DC3000	0.515132
	pifq	LD	DC3000	0.421585
	pifq	LD	DC3000	0.359227
	pifq	LD	DC3000	0.409653
	pifq	LD	DC3000	0.306486
	pifq	LD	DC3000	0.485744
	pifq	LD	DC3000	0.55886
	pifq	LD	DC3000	0.439026
	pifq	LD	DC3000	0.349756
	pifq	LD	DC3000	0.469275
	pifq	LD	DC3000	0.443763
	pifq	LD	DC3000	0.40185
	pifq	LD	DC3000	0.431577
	pifq	LD	DC3000	0.490838
	pifq	LD	DC3000	0.45103
	pifq	LD	DC3000	0.466631
	pifq	LD	DC3000	0.42361
	pifq	LD	DC3000	0.498803
	pifq	LD	DC3000	0.41494
	pifq	LD	DC3000	0.381499
	pifq	LD	DC3000	0.450491
	pifq	LD	DC3000	0.46908
	pifq	LD	DC3000	0.379088
	pifq	LD	DC3000	0.394292
	pifq	LD	DC3000	0.446576
	pifq	LD	DC3000	0.433475
	pifq	LD	DC3000	0.471127
	pifq	LD	DC3000	0.414306
	pifq	LD	DC3000	0.436257
	pifq	LD	DC3000	0.430156
	pifq	LD	DC3000	0.508948
	pifq	LD	DC3000	0.60633
	pifq	LD	DC3000	0.535389
	pifq	LD	DC3000	0.485537
	pifq	LD	DC3000	0.42565
	pifq	LD	DC3000	0.554424
	pifq	LD	DC3000	0.577088
	pifq	LD	DC3000	0.511793
	pifq	LD	DC3000	0.35529
	pifq	LD	DC3000	0.358867
	pifq	LD	DC3000	0.397725
	pifq	LD	DC3000	0.450399
	pifq	LD	DC3000	0.425133
	pifq	LD	DC3000	0.452156
	pifq	LD	DC3000	0.500956
	pifq	LD	DC3000	0.466785
	pifq	LD	DC3000	0.486005
	pifq	LD	DC3000	0.447821
	pifq	LD	DC3000	0.406629
	pifq	LD	DC3000	0.49742
	pifq	LD	DC3000	0.436736
	pifq	LD	DC3000	0.382369
	pifq	LD	DC3000	0.45657
	pifq	LD	DC3000	0.398057
	pifq	LD	DC3000	0.383233
	pifq	LD	DC3000	0.429238
	pifq	LD	DC3000	0.458968
	pifq	LD	DC3000	0.470721
	pifq	LD	DC3000	0.423214
	pifq	LD	DC3000	0.366563
	pifq	LD	DC3000	0.431454
	Col-0	LL	Control	0.811851
	Col-0	LL	Control	0.599507
	Col-0	LL	Control	0.586153
	Col-0	LL	Control	0.626483
	Col-0	LL	Control	0.595296
	Col-0	LL	Control	0.6346
	Col-0	LL	Control	0.67182
	Col-0	LL	Control	0.463733
	Col-0	LL	Control	0.786933
	Col-0	LL	Control	0.672314
	Col-0	LL	Control	0.673898
	Col-0	LL	Control	0.640338
	Col-0	LL	Control	0.663895
	Col-0	LL	Control	0.758442
	Col-0	LL	Control	0.741095
	Col-0	LL	Control	0.61742
	Col-0	LL	Control	0.691357
	Col-0	LL	Control	0.659769
	Col-0	LL	Control	0.76886
	Col-0	LL	Control	0.707097
	Col-0	LL	Control	0.721101
	Col-0	LL	Control	0.757481
	Col-0	LL	Control	0.781724
	Col-0	LL	Control	0.675102
	Col-0	LL	Control	0.570088
	Col-0	LL	Control	0.676793
	Col-0	LL	Control	0.848597
	Col-0	LL	Control	0.716085
	Col-0	LL	Control	0.703619
	Col-0	LL	Control	0.570362
	Col-0	LL	Control	0.676507
	Col-0	LL	Control	0.818495
	Col-0	LL	Control	0.754275
	Col-0	LL	Control	0.693321
	Col-0	LL	Control	0.651295
	Col-0	LL	Control	0.712465
	Col-0	LL	Control	0.732307
	Col-0	LL	Control	0.659935
	Col-0	LL	Control	0.819842
	Col-0	LL	Control	0.528451
	Col-0	LL	Control	0.812336
	Col-0	LL	Control	0.751653
	Col-0	LL	Control	0.769193
	Col-0	LL	Control	0.798908
	Col-0	LL	Control	0.797626
	Col-0	LL	Control	0.697343
	Col-0	LL	Control	0.863918
	Col-0	LL	Control	0.726417
	Col-0	LL	Control	0.660505
	Col-0	LL	Control	0.566363
	Col-0	LL	Control	0.5
	Col-0	LL	Control	0.697701
	Col-0	LL	Control	0.595426
	Col-0	LL	Control	0.803432
	Col-0	LL	Control	0.643974
	Col-0	LL	Control	0.778261
	Col-0	LL	Control	0.581045
	Col-0	LL	Control	0.67782
	Col-0	LL	Control	0.525289
	Col-0	LL	Control	0.731224
	Col-0	LL	Control	0.625584
	Col-0	LL	Control	0.764569
	Col-0	LL	Control	0.57141
	Col-0	LL	Control	0.678101
	Col-0	LL	Control	0.750871
	Col-0	LL	Control	0.724956
	Col-0	LL	Control	0.761723
	Col-0	LL	Control	0.527915
	Col-0	LL	Control	0.646766
	Col-0	LL	Control	0.768784
	Col-0	LL	Control	0.680697
	Col-0	LL	Control	0.813163
	Col-0	LL	Control	0.513263
	Col-0	LL	Control	0.585477
	Col-0	LL	Control	0.548958
	Col-0	LL	Control	0.843317
	Col-0	LL	Control	0.79511
	Col-0	LL	Control	0.573683
	Col-0	LL	Control	0.516284
	Col-0	LL	Control	0.512265
	Col-0	LL	Control	0.766122
	Col-0	LL	Control	0.709156
	Col-0	LL	Control	0.614329
	Col-0	LL	Control	0.833489
	Col-0	LL	Control	0.789323
	Col-0	LL	Control	0.6613
	Col-0	LL	Control	0.74523
	Col-0	LL	Control	0.789927
	Col-0	LL	Control	0.692467
	Col-0	LL	Control	0.582684
	Col-0	LL	Control	0.565113
	Col-0	LL	Control	0.490617
	Col-0	LL	Control	0.606716
	Col-0	LL	Control	0.761453
	Col-0	LL	Control	0.829927
	Col-0	LL	Control	0.763392
	Col-0	LL	Control	0.640399
	Col-0	LL	Control	0.512073
	Col-0	LL	Control	0.676006
	Col-0	LL	Control	0.683952
	Col-0	LL	Control	0.742235
	Col-0	LL	Control	0.697324
	Col-0	LL	Control	0.70482
	Col-0	LL	Control	0.741661
	Col-0	LL	Control	0.745859
	Col-0	LL	Control	0.523426
	Col-0	LL	Control	0.61806
	Col-0	LL	Control	0.527912
	Col-0	LL	Control	0.620358
	Col-0	LL	Control	0.696388
	Col-0	LL	Control	0.740117
	Col-0	LL	Control	0.655268
	Col-0	LL	Control	0.600179
	Col-0	LL	Control	0.651423
	Col-0	LL	Control	0.700827
	Col-0	LL	Control	0.692238
	Col-0	LL	Control	0.635204
	Col-0	LL	Control	0.635338
	Col-0	LL	Control	0.666052
	Col-0	LL	Control	0.662267
	Col-0	LL	Control	0.60969
	Col-0	LL	Control	0.782015
	Col-0	LL	Control	0.643463
	Col-0	LL	Control	0.517249
	Col-0	LL	Control	0.618347
	Col-0	LL	Control	0.658646
	Col-0	LL	Control	0.551559
	Col-0	LL	Control	0.601337
	Col-0	LL	Control	0.633114
	Col-0	LL	Control	0.550706
	Col-0	LL	Control	0.725191
	Col-0	LL	Control	0.552156
	Col-0	LL	Control	0.727681
	Col-0	LL	Control	0.658948
	Col-0	LL	Control	0.6021
	Col-0	LL	Control	0.587185
	Col-0	LL	Control	0.746066
	Col-0	LL	Control	0.604284
	Col-0	LL	Control	0.614476
	Col-0	LL	Control	0.618603
	Col-0	LL	Control	0.764075
	Col-0	LL	Control	0.657503
	Col-0	LL	Control	0.7019
	Col-0	LL	Control	0.523079
	Col-0	LL	Control	0.604696
	Col-0	LL	Control	0.558554
	Col-0	LL	Control	0.620701
	Col-0	LL	Control	0.68531
	Col-0	LL	Control	0.710594
	Col-0	LL	Control	0.495075
	Col-0	LL	Control	0.577948
	Col-0	LL	Control	0.5
	Col-0	LL	Control	0.525946
	Col-0	LL	Control	0.650007
	Col-0	LL	Control	0.533191
	Col-0	LL	Control	0.815041
	Col-0	LL	Control	0.559716
	Col-0	LL	Control	0.581759
	Col-0	LL	Control	0.642951
	Col-0	LL	Control	0.695343
	Col-0	LL	Control	0.743301
	Col-0	LL	Control	0.61833
	Col-0	LL	Control	0.543972
	Col-0	LL	Control	0.667211
	Col-0	LL	Control	0.690519
	Col-0	LL	Control	0.540541
	Col-0	LL	Control	0.628636
	Col-0	LL	Control	0.674436
	Col-0	LL	Control	0.630297
	Col-0	LL	Control	0.567571
	Col-0	LL	Control	0.666499
	Col-0	LL	Control	0.564768
	Col-0	LL	Control	0.551443
	Col-0	LL	Control	0.531757
	Col-0	LL	Control	0.537216
	Col-0	LL	Control	0.563102
	Col-0	LL	Control	0.553349
	Col-0	LL	Control	0.712117
	Col-0	LL	Control	0.628153
	Col-0	LL	Control	0.64287
	Col-0	LL	Control	0.58227
	Col-0	LL	Control	0.521228
	Col-0	LL	Control	0.542329
	Col-0	LL	Control	0.771735
	Col-0	LL	Control	0.617249
	Col-0	LL	Control	0.845301
	Col-0	LL	Control	0.681125
	Col-0	LL	Control	0.605159
	Col-0	LL	Control	0.639085
	Col-0	LL	Control	0.713859
	Col-0	LL	Control	0.553075
	Col-0	LL	Control	0.606104
	Col-0	LL	Control	0.650236
	Col-0	LL	Control	0.621618
	Col-0	LL	Control	0.685084
	Col-0	LL	Control	0.718629
	blus1	LL	Control	0.696189
	blus1	LL	Control	0.561386
	blus1	LL	Control	0.616827
	blus1	LL	Control	0.57874
	blus1	LL	Control	0.594922
	blus1	LL	Control	0.653746
	blus1	LL	Control	0.612178
	blus1	LL	Control	0.772027
	blus1	LL	Control	0.700494
	blus1	LL	Control	0.574527
	blus1	LL	Control	0.571399
	blus1	LL	Control	0.721138
	blus1	LL	Control	0.522136
	blus1	LL	Control	0.555231
	blus1	LL	Control	0.677133
	blus1	LL	Control	0.530391
	blus1	LL	Control	0.618405
	blus1	LL	Control	0.635562
	blus1	LL	Control	0.749044
	blus1	LL	Control	0.712516
	blus1	LL	Control	0.630807
	blus1	LL	Control	0.511822
	blus1	LL	Control	0.724942
	blus1	LL	Control	0.588383
	blus1	LL	Control	0.644114
	blus1	LL	Control	0.529157
	blus1	LL	Control	0.573936
	blus1	LL	Control	0.722232
	blus1	LL	Control	0.61908
	blus1	LL	Control	0.469766
	blus1	LL	Control	0.479765
	blus1	LL	Control	0.602457
	blus1	LL	Control	0.624637
	blus1	LL	Control	0.532831
	blus1	LL	Control	0.597631
	blus1	LL	Control	0.560469
	blus1	LL	Control	0.680687
	blus1	LL	Control	0.54266
	blus1	LL	Control	0.589141
	blus1	LL	Control	0.736759
	blus1	LL	Control	0.531944
	blus1	LL	Control	0.606997
	blus1	LL	Control	0.632151
	blus1	LL	Control	0.597641
	blus1	LL	Control	0.656473
	blus1	LL	Control	0.486443
	blus1	LL	Control	0.624079
	blus1	LL	Control	0.660449
	blus1	LL	Control	0.509404
	blus1	LL	Control	0.695827
	blus1	LL	Control	0.562268
	blus1	LL	Control	0.632422
	blus1	LL	Control	0.610956
	blus1	LL	Control	0.67926
	blus1	LL	Control	0.555724
	blus1	LL	Control	0.660572
	blus1	LL	Control	0.713657
	blus1	LL	Control	0.678676
	blus1	LL	Control	0.546823
	blus1	LL	Control	0.643482
	blus1	LL	Control	0.756482
	blus1	LL	Control	0.592463
	blus1	LL	Control	0.727621
	blus1	LL	Control	0.635251
	blus1	LL	Control	0.561833
	blus1	LL	Control	0.611369
	blus1	LL	Control	0.639734
	blus1	LL	Control	0.520334
	blus1	LL	Control	0.557561
	blus1	LL	Control	0.539475
	blus1	LL	Control	0.641916
	blus1	LL	Control	0.70024
	blus1	LL	Control	0.659907
	blus1	LL	Control	0.503712
	blus1	LL	Control	0.693582
	blus1	LL	Control	0.619566
	blus1	LL	Control	0.636258
	blus1	LL	Control	0.57956
	blus1	LL	Control	0.595036
	blus1	LL	Control	0.553103
	blus1	LL	Control	0.673385
	blus1	LL	Control	0.586781
	blus1	LL	Control	0.562477
	blus1	LL	Control	0.605227
	blus1	LL	Control	0.559482
	blus1	LL	Control	0.677648
	blus1	LL	Control	0.627536
	blus1	LL	Control	0.700858
	blus1	LL	Control	0.614679
	blus1	LL	Control	0.548411
	blus1	LL	Control	0.648127
	blus1	LL	Control	0.662055
	blus1	LL	Control	0.587237
	blus1	LL	Control	0.632944
	blus1	LL	Control	0.524287
	blus1	LL	Control	0.712285
	blus1	LL	Control	0.649043
	blus1	LL	Control	0.761782
	blus1	LL	Control	0.814207
	blus1	LL	Control	0.705217
	blus1	LL	Control	0.636523
	blus1	LL	Control	0.700634
	blus1	LL	Control	0.664104
	blus1	LL	Control	0.661043
	blus1	LL	Control	0.534795
	blus1	LL	Control	0.709061
	blus1	LL	Control	0.608563
	blus1	LL	Control	0.684223
	blus1	LL	Control	0.567464
	blus1	LL	Control	0.6465
	blus1	LL	Control	0.604656
	blus1	LL	Control	0.699425
	blus1	LL	Control	0.487442
	blus1	LL	Control	0.56338
	blus1	LL	Control	0.658601
	blus1	LL	Control	0.553873
	blus1	LL	Control	0.579277
	blus1	LL	Control	0.59273
	blus1	LL	Control	0.56284
	blus1	LL	Control	0.613692
	blus1	LL	Control	0.66669
	blus1	LL	Control	0.65996
	blus1	LL	Control	0.767424
	blus1	LL	Control	0.57968
	blus1	LL	Control	0.775221
	blus1	LL	Control	0.593053
	blus1	LL	Control	0.724825
	blus1	LL	Control	0.714048
	blus1	LL	Control	0.763821
	blus1	LL	Control	0.564791
	blus1	LL	Control	0.790723
	blus1	LL	Control	0.63957
	blus1	LL	Control	0.729669
	blus1	LL	Control	0.737072
	blus1	LL	Control	0.597321
	blus1	LL	Control	0.527089
	blus1	LL	Control	0.77149
	blus1	LL	Control	0.558913
	blus1	LL	Control	0.756873
	blus1	LL	Control	0.728479
	blus1	LL	Control	0.617561
	blus1	LL	Control	0.797452
	blus1	LL	Control	0.552231
	blus1	LL	Control	0.78426
	blus1	LL	Control	0.614973
	blus1	LL	Control	0.618101
	blus1	LL	Control	0.608044
	blus1	LL	Control	0.792889
	blus1	LL	Control	0.548173
	blus1	LL	Control	0.561829
	blus1	LL	Control	0.611454
	blus1	LL	Control	0.7245
	blus1	LL	Control	0.619226
	blus1	LL	Control	0.782753
	blus1	LL	Control	0.553171
	blus1	LL	Control	0.778141
	blus1	LL	Control	0.670071
	blus1	LL	Control	0.660463
	blus1	LL	Control	0.5919
	blus1	LL	Control	0.559928
	blus1	LL	Control	0.62548
	blus1	LL	Control	0.764183
	blus1	LL	Control	0.754479
	blus1	LL	Control	0.562696
	blus1	LL	Control	0.604944
	blus1	LL	Control	0.726534
	blus1	LL	Control	0.490193
	blus1	LL	Control	0.6576
	blus1	LL	Control	0.889666
	blus1	LL	Control	0.73587
	blus1	LL	Control	0.648049
	blus1	LL	Control	0.602222
	blus1	LL	Control	0.599305
	blus1	LL	Control	0.608732
	blus1	LL	Control	0.860565
	blus1	LL	Control	0.765092
	blus1	LL	Control	0.397633
	blus1	LL	Control	0.762377
	blus1	LL	Control	0.680863
	blus1	LL	Control	0.544543
	blus1	LL	Control	0.632225
	blus1	LL	Control	0.567566
	blus1	LL	Control	0.581575
	blus1	LL	Control	0.655791
	blus1	LL	Control	0.46934
	blus1	LL	Control	0.840227
	blus1	LL	Control	0.699229
	blus1	LL	Control	0.624762
	blus1	LL	Control	0.605594
	blus1	LL	Control	0.51896
	blus1	LL	Control	0.717526
	blus1	LL	Control	0.606157
	blus1	LL	Control	0.619879
	blus1	LL	Control	0.569115
	blus1	LL	Control	0.545769
	blus1	LL	Control	0.620677
	pifq	LL	Control	0.572556
	pifq	LL	Control	0.474168
	pifq	LL	Control	0.719068
	pifq	LL	Control	0.602417
	pifq	LL	Control	0.521675
	pifq	LL	Control	0.768766
	pifq	LL	Control	0.462111
	pifq	LL	Control	0.47714
	pifq	LL	Control	0.485015
	pifq	LL	Control	0.661269
	pifq	LL	Control	0.642665
	pifq	LL	Control	0.800193
	pifq	LL	Control	0.634352
	pifq	LL	Control	0.607092
	pifq	LL	Control	0.57318
	pifq	LL	Control	0.608626
	pifq	LL	Control	0.612705
	pifq	LL	Control	0.646204
	pifq	LL	Control	0.670758
	pifq	LL	Control	0.595598
	pifq	LL	Control	0.651539
	pifq	LL	Control	0.676429
	pifq	LL	Control	0.701059
	pifq	LL	Control	0.643903
	pifq	LL	Control	0.627596
	pifq	LL	Control	0.565683
	pifq	LL	Control	0.550829
	pifq	LL	Control	0.634649
	pifq	LL	Control	0.5
	pifq	LL	Control	0.524585
	pifq	LL	Control	0.752012
	pifq	LL	Control	0.513922
	pifq	LL	Control	0.493661
	pifq	LL	Control	0.635424
	pifq	LL	Control	0.806889
	pifq	LL	Control	0.5509
	pifq	LL	Control	0.610485
	pifq	LL	Control	0.601665
	pifq	LL	Control	0.51681
	pifq	LL	Control	0.779056
	pifq	LL	Control	0.681092
	pifq	LL	Control	0.738766
	pifq	LL	Control	0.68941
	pifq	LL	Control	0.561903
	pifq	LL	Control	0.509216
	pifq	LL	Control	0.580293
	pifq	LL	Control	0.566715
	pifq	LL	Control	0.553359
	pifq	LL	Control	0.809937
	pifq	LL	Control	0.583114
	pifq	LL	Control	0.449546
	pifq	LL	Control	0.581199
	pifq	LL	Control	0.525357
	pifq	LL	Control	0.642043
	pifq	LL	Control	0.631032
	pifq	LL	Control	0.636165
	pifq	LL	Control	0.569844
	pifq	LL	Control	0.649289
	pifq	LL	Control	0.634279
	pifq	LL	Control	0.616087
	pifq	LL	Control	0.43623
	pifq	LL	Control	0.585634
	pifq	LL	Control	0.53389
	pifq	LL	Control	0.51271
	pifq	LL	Control	0.65669
	pifq	LL	Control	0.727942
	pifq	LL	Control	0.611518
	pifq	LL	Control	0.566343
	pifq	LL	Control	0.757826
	pifq	LL	Control	0.456367
	pifq	LL	Control	0.665845
	pifq	LL	Control	0.559494
	pifq	LL	Control	0.679386
	pifq	LL	Control	0.479527
	pifq	LL	Control	0.623558
	pifq	LL	Control	0.699763
	pifq	LL	Control	0.437512
	pifq	LL	Control	0.536521
	pifq	LL	Control	0.664659
	pifq	LL	Control	0.57
	pifq	LL	Control	0.497905
	pifq	LL	Control	0.568029
	pifq	LL	Control	0.664659
	pifq	LL	Control	0.542762
	pifq	LL	Control	0.701278
	pifq	LL	Control	0.530923
	pifq	LL	Control	0.512127
	pifq	LL	Control	0.580343
	pifq	LL	Control	0.709071
	pifq	LL	Control	0.724994
	pifq	LL	Control	0.823797
	pifq	LL	Control	0.575049
	pifq	LL	Control	0.675826
	pifq	LL	Control	0.569665
	pifq	LL	Control	0.782572
	pifq	LL	Control	0.653371
	pifq	LL	Control	0.558885
	pifq	LL	Control	0.635726
	pifq	LL	Control	0.729549
	pifq	LL	Control	0.587483
	pifq	LL	Control	0.619247
	pifq	LL	Control	0.755984
	pifq	LL	Control	0.569086
	pifq	LL	Control	0.554344
	pifq	LL	Control	0.716748
	pifq	LL	Control	0.459613
	pifq	LL	Control	0.581245
	pifq	LL	Control	0.528073
	pifq	LL	Control	0.59442
	pifq	LL	Control	0.700554
	pifq	LL	Control	0.46702
	pifq	LL	Control	0.593197
	pifq	LL	Control	0.582369
	pifq	LL	Control	0.670455
	pifq	LL	Control	0.590122
	pifq	LL	Control	0.596439
	pifq	LL	Control	0.609121
	pifq	LL	Control	0.557455
	pifq	LL	Control	0.672722
	pifq	LL	Control	0.634621
	pifq	LL	Control	0.598909
	pifq	LL	Control	0.705179
	pifq	LL	Control	0.745931
	pifq	LL	Control	0.696545
	pifq	LL	Control	0.666642
	pifq	LL	Control	0.483991
	pifq	LL	Control	0.566894
	pifq	LL	Control	0.589313
	pifq	LL	Control	0.449448
	pifq	LL	Control	0.747883
	pifq	LL	Control	0.620687
	pifq	LL	Control	0.725155
	pifq	LL	Control	0.508343
	pifq	LL	Control	0.648422
	pifq	LL	Control	0.745498
	pifq	LL	Control	0.653723
	pifq	LL	Control	0.695176
	pifq	LL	Control	0.693369
	pifq	LL	Control	0.752424
	pifq	LL	Control	0.655086
	pifq	LL	Control	0.589822
	pifq	LL	Control	1.05606
	pifq	LL	Control	0.660893
	pifq	LL	Control	0.500031
	pifq	LL	Control	0.819289
	pifq	LL	Control	0.700928
	pifq	LL	Control	0.583802
	pifq	LL	Control	0.780736
	pifq	LL	Control	0.685303
	pifq	LL	Control	0.664482
	pifq	LL	Control	0.580971
	pifq	LL	Control	0.632064
	pifq	LL	Control	0.561571
	pifq	LL	Control	0.665951
	pifq	LL	Control	0.641193
	pifq	LL	Control	0.706465
	pifq	LL	Control	0.485109
	pifq	LL	Control	0.575603
	pifq	LL	Control	0.592064
	pifq	LL	Control	0.564501
	pifq	LL	Control	0.679934
	pifq	LL	Control	0.630443
	pifq	LL	Control	0.83813
	pifq	LL	Control	0.690193
	pifq	LL	Control	0.643932
	pifq	LL	Control	0.786418
	pifq	LL	Control	0.657517
	pifq	LL	Control	0.623543
	pifq	LL	Control	0.746309
	pifq	LL	Control	0.655014
	pifq	LL	Control	0.61284
	pifq	LL	Control	0.642461
	pifq	LL	Control	0.578686
	pifq	LL	Control	0.668576
	pifq	LL	Control	0.603577
	pifq	LL	Control	0.636214
	pifq	LL	Control	0.611703
	pifq	LL	Control	0.710419
	pifq	LL	Control	0.509827
	pifq	LL	Control	0.639563
	pifq	LL	Control	0.41602
	pifq	LL	Control	0.560828
	pifq	LL	Control	0.577254
	pifq	LL	Control	0.633705
	pifq	LL	Control	0.619637
	pifq	LL	Control	0.630155
	pifq	LL	Control	0.629834
	pifq	LL	Control	0.59533
	pifq	LL	Control	0.658391
	pifq	LL	Control	0.68743
	pifq	LL	Control	0.460421
	pifq	LL	Control	0.563284
	pifq	LL	Control	0.649298
	pifq	LL	Control	0.816541
	pifq	LL	Control	0.560967
	pifq	LL	Control	0.587155
	Col-0	LL	DC3000	0.576505
	Col-0	LL	DC3000	0.454674
	Col-0	LL	DC3000	0.330106
	Col-0	LL	DC3000	0.683365
	Col-0	LL	DC3000	0.75898
	Col-0	LL	DC3000	0.541909
	Col-0	LL	DC3000	0.578641
	Col-0	LL	DC3000	0.625256
	Col-0	LL	DC3000	0.592887
	Col-0	LL	DC3000	0.574652
	Col-0	LL	DC3000	0.582664
	Col-0	LL	DC3000	0.696537
	Col-0	LL	DC3000	0.640469
	Col-0	LL	DC3000	0.419118
	Col-0	LL	DC3000	0.609073
	Col-0	LL	DC3000	0.606027
	Col-0	LL	DC3000	0.612034
	Col-0	LL	DC3000	0.479644
	Col-0	LL	DC3000	0.61624
	Col-0	LL	DC3000	0.525217
	Col-0	LL	DC3000	0.66702
	Col-0	LL	DC3000	0.644034
	Col-0	LL	DC3000	0.741372
	Col-0	LL	DC3000	0.663179
	Col-0	LL	DC3000	0.560294
	Col-0	LL	DC3000	0.474658
	Col-0	LL	DC3000	0.621581
	Col-0	LL	DC3000	0.607372
	Col-0	LL	DC3000	0.378255
	Col-0	LL	DC3000	0.688003
	Col-0	LL	DC3000	0.572116
	Col-0	LL	DC3000	0.711258
	Col-0	LL	DC3000	0.767559
	Col-0	LL	DC3000	0.722011
	Col-0	LL	DC3000	0.615453
	Col-0	LL	DC3000	0.608289
	Col-0	LL	DC3000	0.560198
	Col-0	LL	DC3000	0.640809
	Col-0	LL	DC3000	0.508377
	Col-0	LL	DC3000	0.56841
	Col-0	LL	DC3000	0.764654
	Col-0	LL	DC3000	0.627169
	Col-0	LL	DC3000	0.684637
	Col-0	LL	DC3000	0.524328
	Col-0	LL	DC3000	0.621601
	Col-0	LL	DC3000	0.440341
	Col-0	LL	DC3000	0.678161
	Col-0	LL	DC3000	0.721307
	Col-0	LL	DC3000	0.704694
	Col-0	LL	DC3000	0.494426
	Col-0	LL	DC3000	0.511655
	Col-0	LL	DC3000	0.591406
	Col-0	LL	DC3000	0.683887
	Col-0	LL	DC3000	0.54109
	Col-0	LL	DC3000	0.320978
	Col-0	LL	DC3000	0.485966
	Col-0	LL	DC3000	0.521393
	Col-0	LL	DC3000	0.84272
	Col-0	LL	DC3000	0.552497
	Col-0	LL	DC3000	0.629698
	Col-0	LL	DC3000	0.681408
	Col-0	LL	DC3000	0.785784
	Col-0	LL	DC3000	0.749332
	Col-0	LL	DC3000	0.637494
	Col-0	LL	DC3000	0.603239
	Col-0	LL	DC3000	0.684852
	Col-0	LL	DC3000	0.580369
	Col-0	LL	DC3000	0.682793
	Col-0	LL	DC3000	0.55306
	Col-0	LL	DC3000	0.41005
	Col-0	LL	DC3000	0.485875
	Col-0	LL	DC3000	0.575977
	Col-0	LL	DC3000	0.648698
	Col-0	LL	DC3000	0.651006
	Col-0	LL	DC3000	0.805333
	Col-0	LL	DC3000	0.60765
	Col-0	LL	DC3000	0.54786
	Col-0	LL	DC3000	0.71548
	Col-0	LL	DC3000	0.547621
	Col-0	LL	DC3000	0.571429
	Col-0	LL	DC3000	0.496632
	Col-0	LL	DC3000	0.745363
	Col-0	LL	DC3000	0.571948
	Col-0	LL	DC3000	0.598734
	Col-0	LL	DC3000	0.553036
	Col-0	LL	DC3000	0.620103
	Col-0	LL	DC3000	0.531212
	Col-0	LL	DC3000	0.666967
	Col-0	LL	DC3000	0.618705
	Col-0	LL	DC3000	0.675582
	Col-0	LL	DC3000	0.658966
	Col-0	LL	DC3000	0.630794
	Col-0	LL	DC3000	0.682358
	Col-0	LL	DC3000	0.788973
	Col-0	LL	DC3000	0.708685
	Col-0	LL	DC3000	0.572984
	Col-0	LL	DC3000	0.491356
	Col-0	LL	DC3000	0.690826
	Col-0	LL	DC3000	0.742784
	Col-0	LL	DC3000	0.727968
	Col-0	LL	DC3000	0.737833
	Col-0	LL	DC3000	0.588931
	Col-0	LL	DC3000	0.554672
	Col-0	LL	DC3000	0.633953
	Col-0	LL	DC3000	0.578691
	Col-0	LL	DC3000	0.720886
	Col-0	LL	DC3000	0.767384
	Col-0	LL	DC3000	0.811029
	Col-0	LL	DC3000	0.745847
	Col-0	LL	DC3000	0.581457
	Col-0	LL	DC3000	0.755699
	Col-0	LL	DC3000	0.626475
	Col-0	LL	DC3000	0.602172
	Col-0	LL	DC3000	0.752562
	Col-0	LL	DC3000	0.627087
	Col-0	LL	DC3000	0.664427
	Col-0	LL	DC3000	0.666717
	Col-0	LL	DC3000	0.544059
	Col-0	LL	DC3000	0.565087
	Col-0	LL	DC3000	0.726124
	Col-0	LL	DC3000	0.626678
	Col-0	LL	DC3000	0.698243
	Col-0	LL	DC3000	0.532026
	Col-0	LL	DC3000	0.69697
	Col-0	LL	DC3000	0.701583
	Col-0	LL	DC3000	0.541599
	Col-0	LL	DC3000	0.540144
	Col-0	LL	DC3000	0.733388
	Col-0	LL	DC3000	0.692919
	Col-0	LL	DC3000	0.548028
	Col-0	LL	DC3000	0.62088
	Col-0	LL	DC3000	0.700959
	Col-0	LL	DC3000	0.696673
	Col-0	LL	DC3000	0.764152
	Col-0	LL	DC3000	0.540855
	Col-0	LL	DC3000	0.535217
	Col-0	LL	DC3000	0.658171
	Col-0	LL	DC3000	0.550388
	Col-0	LL	DC3000	0.587245
	Col-0	LL	DC3000	0.786407
	Col-0	LL	DC3000	0.602388
	Col-0	LL	DC3000	0.746309
	Col-0	LL	DC3000	0.557727
	Col-0	LL	DC3000	0.555472
	Col-0	LL	DC3000	0.607916
	Col-0	LL	DC3000	0.729121
	Col-0	LL	DC3000	0.694292
	Col-0	LL	DC3000	0.585281
	Col-0	LL	DC3000	0.530559
	Col-0	LL	DC3000	0.659836
	Col-0	LL	DC3000	0.609129
	Col-0	LL	DC3000	0.675585
	Col-0	LL	DC3000	0.66728
	Col-0	LL	DC3000	0.558524
	Col-0	LL	DC3000	0.653011
	Col-0	LL	DC3000	0.785105
	Col-0	LL	DC3000	0.496661
	Col-0	LL	DC3000	0.596842
	Col-0	LL	DC3000	0.662893
	Col-0	LL	DC3000	0.613253
	Col-0	LL	DC3000	0.456669
	Col-0	LL	DC3000	0.613602
	Col-0	LL	DC3000	0.770036
	Col-0	LL	DC3000	0.81567
	Col-0	LL	DC3000	0.647486
	Col-0	LL	DC3000	0.577883
	Col-0	LL	DC3000	0.780486
	Col-0	LL	DC3000	0.812425
	Col-0	LL	DC3000	0.511635
	Col-0	LL	DC3000	0.527615
	Col-0	LL	DC3000	0.737471
	Col-0	LL	DC3000	0.610844
	Col-0	LL	DC3000	0.618158
	Col-0	LL	DC3000	0.760152
	Col-0	LL	DC3000	0.69723
	Col-0	LL	DC3000	0.610413
	Col-0	LL	DC3000	0.694908
	Col-0	LL	DC3000	0.713104
	Col-0	LL	DC3000	0.713637
	Col-0	LL	DC3000	0.800746
	Col-0	LL	DC3000	0.747976
	Col-0	LL	DC3000	0.536696
	Col-0	LL	DC3000	0.562168
	Col-0	LL	DC3000	0.439148
	Col-0	LL	DC3000	0.74593
	Col-0	LL	DC3000	0.563963
	Col-0	LL	DC3000	0.68389
	Col-0	LL	DC3000	0.658294
	Col-0	LL	DC3000	0.503356
	Col-0	LL	DC3000	0.670052
	Col-0	LL	DC3000	0.785283
	Col-0	LL	DC3000	0.60986
	Col-0	LL	DC3000	0.69228
	Col-0	LL	DC3000	0.609711
	Col-0	LL	DC3000	0.655962
	Col-0	LL	DC3000	0.486979
	Col-0	LL	DC3000	0.691789
	Col-0	LL	DC3000	0.754056
	Col-0	LL	DC3000	0.668566
	blus1	LL	DC3000	0.613215
	blus1	LL	DC3000	0.856791
	blus1	LL	DC3000	0.629051
	blus1	LL	DC3000	0.698913
	blus1	LL	DC3000	0.65233
	blus1	LL	DC3000	0.543837
	blus1	LL	DC3000	0.663485
	blus1	LL	DC3000	0.658454
	blus1	LL	DC3000	0.680687
	blus1	LL	DC3000	0.65914
	blus1	LL	DC3000	0.720118
	blus1	LL	DC3000	0.562905
	blus1	LL	DC3000	0.681781
	blus1	LL	DC3000	0.501043
	blus1	LL	DC3000	0.600833
	blus1	LL	DC3000	0.537595
	blus1	LL	DC3000	0.657163
	blus1	LL	DC3000	0.621419
	blus1	LL	DC3000	0.642657
	blus1	LL	DC3000	0.599702
	blus1	LL	DC3000	0.64996
	blus1	LL	DC3000	0.487697
	blus1	LL	DC3000	0.727409
	blus1	LL	DC3000	0.635415
	blus1	LL	DC3000	0.680667
	blus1	LL	DC3000	0.694571
	blus1	LL	DC3000	0.61026
	blus1	LL	DC3000	0.580138
	blus1	LL	DC3000	0.627352
	blus1	LL	DC3000	0.778001
	blus1	LL	DC3000	0.675916
	blus1	LL	DC3000	0.763379
	blus1	LL	DC3000	0.598099
	blus1	LL	DC3000	0.546041
	blus1	LL	DC3000	0.540031
	blus1	LL	DC3000	0.564981
	blus1	LL	DC3000	0.758389
	blus1	LL	DC3000	0.724649
	blus1	LL	DC3000	0.788212
	blus1	LL	DC3000	0.665013
	blus1	LL	DC3000	0.459284
	blus1	LL	DC3000	0.769413
	blus1	LL	DC3000	0.617202
	blus1	LL	DC3000	0.620198
	blus1	LL	DC3000	0.623182
	blus1	LL	DC3000	0.512944
[truncated: 359 more rows]

## Sheet: Supplementary Figure 1
Supplementary Figure 1a								Supplementary Figure 1b
	Treatment	Light regime	FLS2 (Ct)	ACT2 (Ct)	Normalized relative expression	Biological replicate	Technical replicate		Treatment	Light regime	RBOHD (Ct)	ACT2 (Ct)	Normalized relative expression	Biological replicate	Technical replicate
	Control	LL	24.67	19.59	4.96	1	1		Control	LL	21.26	19.59	14.75	1	1
		LL	24.76	19.88		1	2			LL	21.55	19.88		1	2
		LL	24.68	20.39		1	3			LL	21.49	20.39		1	3
		LL	24.32	20.41	5.61	2	1			LL	21.81	20.41	13.91	2	1
		LL	24.56	20.2		2	2			LL	21.6	20.2		2	2
		LL	24.4	20.19		2	3			LL	21.66	20.19		2	3
		LL	28.01	21.03	1.28	3	1			LL	23.1	21.03	7.96	3	1
		LL	28.5	20.93		3	2			LL	23.24	20.93		3	2
		LL	28.61	20.46		3	3			LL	22.89	20.46		3	3
		LD	27.85	21.08	1	1	1			LD	25.79	21.08	1	1	1
		LD	27.44	20.54		1	2			LD	26.04	20.54		1	2
		LD	28.04	20.53		1	3			LD	26.41	20.53		1	3
		LD	26.79	19.88	1	2	1			LD	25.88	19.88	1	2	1
		LD	27.15	20.35		2	2			LD	25.54	20.35		2	2
		LD	27.33	21.09		2	3			LD	25.57	21.09		2	3
		LD	28.53	20.03	1	3	1			LD	25.31	20.03	1	3	1
		LD	27.99	20.16		3	2			LD	26	20.16		3	2
		LD	27.87	20.45		3	3			LD	25.12	20.45		3	3
		DD	26.98	20.58	1.15	1	1			DD	25.88	20.58	1	1	1
		DD	27.21	20.43		1	2			DD	25.26	20.43		1	2
		DD	27.45	20.08		1	3			DD	26.03	20.08		1	3
		DD	25.7	19.64	1.31	2	1			DD	26.22	19.64	0.27	2	1
		DD	25.58	19.59		2	2			DD	26.81	19.59		2	2
		DD	25.78	19.06		2	3			DD	26.57	19.06		2	3
		DD	28.18	19.14	0.58	3	1			DD	26.9	19.14	0.2	3	1
		DD	28.3	19.57		3	2			DD	26.63	19.57		3	2
		DD	27.98	19.63		3	3			DD	27.5	19.63		3	3
	flg22	LL	23.4	19.7	6.8	1	1		flg22	LL	19.25	19.7	39.34	1	1
		LL	23.79	19.13		1	2			LL	19.46	19.13		1	2
		LL	23.87	19.35		1	3			LL	19.67	19.35		1	3
		LL	23.64	20.24	6.19	2	1			LL	19.7	20.24	40.56	2	1
		LL	24.16	20.19		2	2			LL	20.41	20.19		2	2
		LL	24.36	19.67		2	3			LL	19.63	19.67		2	3
		LL	24.21	19.66	12.89	3	1			LL	19.52	19.66	33.76	3	1
		LL	23.95	19.32		3	2			LL	20.21	19.32		3	2
		LL	23.87	20.37		3	3			LL	20.18	20.37		3	3
		LD	23.62	19.34	8.28	1	1			LD	22.13	19.34	7.84	1	1
		LD	23.69	20.52		1	2			LD	21.93	20.52		1	2
		LD	23.74	19.16		1	3			LD	22.14	19.16		1	3
		LD	24.12	20.73	5.89	2	1			LD	23.24	20.73	3.86	2	1
		LD	23.92	18.99		2	2			LD	22.71	18.99		2	2
		LD	23.39	19.44		2	3			LD	23.03	19.44		2	3
		LD	25.87	20.13	4.18	3	1			LD	22.87	20.13	5.88	3	1
		LD	26.07	19.91		3	2			LD	22.91	19.91		3	2
		LD	25.74	20.08		3	3			LD	22.46	20.08		3	3
		DD	26.33	19.19	1.44	1	1			DD	24.24	19.19	1.66	1	1
		DD	26.56	20.1		1	2			DD	24.81	20.1		1	2
		DD	26.07	20.07		1	3			DD	24.21	20.07		1	3
		DD	31.14	20.72	0.04	2	1			DD	26.15	20.72	0.55	2	1
		DD	31.51	19.89		2	2			DD	26.44	19.89		2	2
		DD	31.66	19.52		2	3			DD	25.76	19.52		2	3
		DD	25.71	19.39	2.84	3	1			DD	23.9	19.39	1.86	3	1
		DD	25.69	19.2		3	2			DD	23.81	19.2		3	2
		DD	26.2	19.78		3	3			DD	23.77	19.78		3	3
	p-value								p-value
	LL; Control vs. flg22	0.138							LL; Control vs. flg22	0.001
	LD; Control vs. flg22	0.0126							LD; Control vs. flg22	0.0134
	DD; Control vs. flg22	0.6375							DD; Control vs. flg22	0.146

## Sheet: Supplementary Figure 2
Supplementary Figure 2
	Bacterial titer (CFU/cm2)		Light regime	Genotype	Replicate
	7.56		LD	Col-0	1
	7.88		LD	Col-0	1
	7.68		LD	Col-0	1
	7.43		LD	Col-0	2
	7.59		LD	Col-0	2
	8.01		LD	Col-0	2
	7.68		LD	Col-0	3
	8.12		LD	Col-0	3
	8.06		LD	Col-0	3
	5.64		LL	Col-0	1
	5.27		LL	Col-0	1
	5.36		LL	Col-0	1
	6.01		LL	Col-0	2
	5.48		LL	Col-0	2
	5.87		LL	Col-0	2
	5.56		LL	Col-0	3
	6.12		LL	Col-0	3
	5.93		LL	Col-0	3
	5.86		LD	aba2-1	1
	6.21		LD	aba2-1	1
	6.14		LD	aba2-1	1
	5.76		LD	aba2-1	2
	5.82		LD	aba2-1	2
	5.49		LD	aba2-1	2
	5.63		LD	aba2-1	3
	5.63		LD	aba2-1	3
	5.9		LL	aba2-1	3
	6.01		LL	aba2-1	1
	5.84		LL	aba2-1	1
	5.65		LL	aba2-1	1
	5.63		LL	aba2-1	2
	5.78		LL	aba2-1	2
	6.32		LL	aba2-1	2
	5.54		LL	aba2-1	3
	5.45		LL	aba2-1	3
	5.57		LL	aba2-1	3
	p-value
	Col-0; LL vs. LD	0.0004095
	aba2-1; LL vs. LD	0.5563

## Sheet: Supplementary Figure 3
Supplementary Figure 3
	Bacterial titer (CFU/cm2)		Light regime	Bacterial genotype	Replicate
	6.52305		LD	DC3000 wt	1
	6.84626		LD	DC3000 wt	1
	6.47358		LD	DC3000 wt	1
	6.68403		LD	DC3000 wt	2
	6.79979		LD	DC3000 wt	2
	6.51362		LD	DC3000 wt	2
	6.1549		LD	DC3000 wt	3
	6.0814		LD	DC3000 wt	3
	6.29086		LD	DC3000 wt	3
	4.75064		LL	DC3000 wt	1
	5.47358		LL	DC3000 wt	1
	5.88449		LL	DC3000 wt	1
	4.3532		LL	DC3000 wt	2
	5.17321		LL	DC3000 wt	2
	5.26826		LL	DC3000 wt	2
	5.04991		LL	DC3000 wt	3
	5.15928		LL	DC3000 wt	3
	4.93827		LL	DC3000 wt	3
	5.57388		LD	hopm1-/avre1-	1
	5.68354		LD	hopm1-/avre1-	1
	4.63026		LD	hopm1-/avre1-	1
	3.69515		LD	hopm1-/avre1-	2
	3.24856		LD	hopm1-/avre1-	2
	3.38213		LD	hopm1-/avre1-	2
	3.1009		LD	hopm1-/avre1-	3
	3.27561		LD	hopm1-/avre1-	3
	4.99586		LL	hopm1-/avre1-	3
	3.62451		LL	hopm1-/avre1-	1
	3.38352		LL	hopm1-/avre1-	1
	3.75158		LL	hopm1-/avre1-	1
	4.05426		LL	hopm1-/avre1-	2
	4.24161		LL	hopm1-/avre1-	2
	4.38799		LL	hopm1-/avre1-	2
	3.58299		LL	hopm1-/avre1-	3
	3.58296		LL	hopm1-/avre1-	3
	3.29488		LL	hopm1-/avre1-	3
	p-value
	DC3000; LL vs. LD	1.705e-06
	hopm1-/avre1-; LL vs. LD	0.9314

## Sheet: Supplementary Figure 4
Supplementary Figure 4a									Supplementary Figure 4b
	Treatment	Light regime	NCED3 (Ct)	ACT2 (Ct)	Normalized relative expression	Biological replicate	Technical replicate			Treatment	Light regime	RD29A (Ct)	ACT2 (Ct)	Normalized relative expression	Biological replicate	Technical replicate
	Control	LL	27.296	20.9231	1.16	1	1			Control	LL	29.5874	20.9231	1.05	1	1
		LL	26.9083	21.7644		1	2				LL	28.4462	21.7644		1	2
		LL	27.47	21.1271		1	3				LL	29.3231	21.1271		1	3
		LL	26.23	21.9235	1.38	2	1				LL	28.5145	21.9235	1.74	2	1
		LL	27.1983	22.02		2	2				LL	28.4973	22.02		2	2
		LL	26.5167	20.5165		2	3				LL	28.9255	20.5165		2	3
		LL	27.5405	21.3272	0.81	3	1				LL	29.6534	21.3272	1.29	3	1
		LL	27.5136	21.9393		3	2				LL	29.734	21.9393		3	2
		LL	27.1156	21.3664		3	3				LL	28.8282	21.3664		3	3
		LD	26.8403	21.2071	1	1	1				LD	28.3969	21.2071	1	1	1
		LD	28.451	21.2071		1	2				LD	29.9432	21.2071		1	2
		LD	26.8297	21.2016		1	3				LD	29.0268	21.2016		1	3
		LD	27.5518	21.5783	1	2	1				LD	29.954	21.5783	1	2	1
		LD	27.2139	21.402		2	2				LD	28.9583	21.402		2	2
		LD	25.7014	20.6129		2	3				LD	28.5656	20.6129		2	3
		LD	28.2674	21.9517	1	3	1				LD	30.3256	21.9517	1	3	1
		LD	26.1624	20.8534		3	2				LD	28.287	20.8534		3	2
		LD	25.5054	20.5107		3	3				LD	29.3917	20.5107		3	3
		DD	26.39	20.9909	2.03	1	1				DD	29.8241	20.9909	0.91	1	1
		DD	26.4435	22.0436		1	2				DD	29.786	22.0436		1	2
		DD	27.5808	21.9344		1	3				DD	29.4952	21.9344		1	3
		DD	27.2343	21.6039	1.05	2	1				DD	29.6563	21.6039	1.19	2	1
		DD	27.4324	21.516		2	2				DD	29.1352	21.516		2	2
		DD	27.2916	22.1104		2	3				DD	29.5594	22.1104		2	3
		DD	27.2814	21.5416	1.02	3	1				DD	29.8054	21.5416	1.08	3	1
		DD	26.9515	21.6303		3	2				DD	29.6667	21.6303		3	2
		DD	26.8219	21.354		3	3				DD	29.4119	21.354		3	3
	DC3000	LL	22.9704	20.7157	8.94	1	1			DC3000	LL	22.4594	20.8264	69.41	1	1
		LL	23.4913	20.1789		1	2				LL	23.1192	20.373		1	2
		LL	23.3875	19.9289		1	3				LL	22.7493	21.7287		1	3
		LL	24.2398	21.3649	5.86	2	1				LL	22.9189	20.6381	73.02	2	1
		LL	24.3703	21.2581		2	2				LL	22.4318	20.2244		2	2
		LL	24.1184	20.8856		2	3				LL	22.5786	21.7501		2	3
		LL	23.6974	21.07	6.05	3	1				LL	23.196	21.3594	56.94	3	1
		LL	23.2607	19.7133		3	2				LL	23.4165	20.3648		3	2
		LL	23.1666	20.5109		3	3				LL	23.3751	21.0648		3	3
		LD	23.6222	21.0049	7.11	1	1				LD	23.5021	21.761	92.45	1	1
		LD	24.2413	20.0509		1	2				LD	22.2948	21.127		1	2
		LD	23.4376	20.23		1	3				LD	22.0649	20.8158		1	3
		LD	23.1178	20.0777	6.8	2	1				LD	22.65	21.2344	65.73	2	1
		LD	22.5147	19.9213		2	2				LD	22.3517	20.6701		2	2
		LD	23.3412	20.3996		2	3				LD	23.3208	20.6493		2	3
		LD	22.8519	20.3982	7.47	3	1				LD	23.6041	20.498	66.4	3	1
		LD	22.2432	19.9383		3	2				LD	23.1499	20.7555		3	2
		LD	23.0725	19.9143		3	3				LD	22.8414	21.8129		3	3
		DD	23.5121	20.0801	5.69	1	1				DD	22.0865	20.3852	58.77	1	1
		DD	23.8118	20.4901		1	2				DD	22.6111	20.2766		1	2
		DD	24.3669	20.1381		1	3				DD	22.4487	20.3641		1	3
		DD	22.6615	21.1798	7.84	2	1				DD	23.907	21.3068	72.44	2	1
		DD	23.1343	19.7507		2	2				DD	23.0069	21.1851		2	2
		DD	23.5438	20.4483		2	3				DD	22.5795	21.6532		2	3
		DD	23.0513	21.0761	7.66	3	1				DD	23.1515	21.2776	60.33	3	1
		DD	23.169	19.8845		3	2				DD	23.533	21.3878		3	2
		DD	22.6311	20.085		3	3				DD	23.9408	21.0163		3	3
	p-value									p-value
	Control; LL vs. LD	0.9905								Control; LL vs. LD	0.1876
	Control; LL vs. DD	0.5501								Control; LL vs. DD	0.2851
	Control; LD vs. DD	0.6231								Control; LD vs. DD	0.9399
	DC3000; LL vs. LD	0.983								DC3000; LL vs. LD	0.6371
	DC3000; LL vs. DD	0.993								DC3000; LL vs. DD	0.9544
	DC3000; LD vs. DD	0.9978								DC3000; LD vs. DD	0.4788

[truncated: 4 more sheets: Supplementary Figure 5, Supplementary Figure 6, Supplementary Figure 7, Supplementary Figure 8]
